# Supplementary material for: Exposure to circadian disrupting environment and high-fat diet during pregnancy and lactation alter reproductive competence and lipid profiles of liver, mammary, plasma and milk of ICR mice
Source: PLoS One. 2025 Mar 31;20(3):e0320538. doi: 10.1371/journal.pone.0320538 (PMC11957368; doi:10.1371/journal.pone.0320538)
Supplement: S1 File — (XLSX) [file pone.0320538.s001.xlsx]

## Sheet: AC+CE+Cer_M1
Compound Group	Compound Name	ISTD?	Parent Ion	MS1 Res	Product Ion	MS2 Res	Dwell	Fragmentor	Collision Energy	Cell Accelerator Voltage	Polarity	MRM
	STD C15 Ceramide-D7	FALSE	531.5	Unit	271.3	Unit	25	100	26	2	Positive	531.5 -> 271.3
	STD_d18:1-18:1(d7) SM	FALSE	738.64	Unit	184.1	Unit	25	100	26	2	Positive	738.64 -> 184.1
	STD_18:1(d7) Chol Ester	FALSE	675.64	Unit	369.1	Unit	25	100	20	2	Positive	675.64 -> 369.1
	CAR(22:5)_QUAL	FALSE	474.358	Unit	60.1	Unit	40	80	22	2	Positive	474.358325 -> 60.1
	CAR(10:2)_QUAL	FALSE	312.218	Unit	60.1	Unit	40	80	22	2	Positive	312.217525 -> 60.1
	CAR(22:5)	FALSE	474.358	Unit	85.1	Unit	40	80	22	2	Positive	474.358325 -> 85.1
	CAR(5:1)	FALSE	244.155	Unit	85.1	Unit	40	80	22	2	Positive	244.154925 -> 85.1
	CAR(18:1)	FALSE	426.358	Unit	85.1	Unit	40	80	22	2	Positive	426.358325 -> 85.1
	CAR(14:2)_QUAL	FALSE	368.28	Unit	60.1	Unit	40	80	22	2	Positive	368.280125 -> 60.1
	CAR(16:0)	FALSE	400.343	Unit	85.1	Unit	40	80	22	2	Positive	400.342725 -> 85.1
	CAR(18:2)	FALSE	424.343	Unit	85.1	Unit	40	80	22	2	Positive	424.342725 -> 85.1
	CAR(22:4)_QUAL	FALSE	476.374	Unit	60.1	Unit	40	80	22	2	Positive	476.374025 -> 60.1
	CAR(16:1)_QUAL	FALSE	398.327	Unit	60.1	Unit	40	80	22	2	Positive	398.327025 -> 60.1
	CAR(26:0)	FALSE	540.499	Unit	85.1	Unit	40	80	22	2	Positive	540.499225 -> 85.1
	CAR(18:0)	FALSE	428.374	Unit	85.1	Unit	40	80	22	2	Positive	428.374025 -> 85.1
	CAR(14:1)	FALSE	370.296	Unit	85.1	Unit	40	80	22	2	Positive	370.295725 -> 85.1
	CAR(14:2)	FALSE	368.28	Unit	85.1	Unit	40	80	22	2	Positive	368.280125 -> 85.1
	CAR(20:4)	FALSE	448.343	Unit	85.1	Unit	40	80	22	2	Positive	448.342725 -> 85.1
	CAR(5:1)_QUAL	FALSE	244.155	Unit	60.1	Unit	40	80	22	2	Positive	244.154925 -> 60.1
	CAR(2:0)	FALSE	204.124	Unit	85.1	Unit	40	80	22	2	Positive	204.123625 -> 85.1
	CE(20:4)	FALSE	690.619	Unit	369.2	Unit	25	100	20	2	Positive	690.618874 -> 369.2
	CE(18:2)	FALSE	666.619	Unit	369.2	Unit	25	100	20	2	Positive	666.618874 -> 369.2
	CE(22:6)	FALSE	714.619	Unit	369.2	Unit	25	100	20	2	Positive	714.618874 -> 369.2
	CE(18:1)	FALSE	668.635	Unit	369.2	Unit	25	100	20	2	Positive	668.634574 -> 369.2
	CE(20:3)	FALSE	692.635	Unit	369.2	Unit	25	100	20	2	Positive	692.634574 -> 369.2
	CE(20:5)	FALSE	688.603	Unit	369.2	Unit	25	100	20	2	Positive	688.603274 -> 369.2
	CE(16:1)	FALSE	640.603	Unit	369.2	Unit	25	100	20	2	Positive	640.603274 -> 369.2
	CE(18:3)	FALSE	664.603	Unit	369.2	Unit	25	100	20	2	Positive	664.603274 -> 369.2
	CE(22:5)	FALSE	716.635	Unit	369.2	Unit	25	100	20	2	Positive	716.634574 -> 369.2
	CE(20:0)	FALSE	698.681	Unit	369.2	Unit	25	100	20	2	Positive	698.681474 -> 369.2
	CE(16:0)	FALSE	642.619	Unit	369.2	Unit	25	100	20	2	Positive	642.618874 -> 369.2
	CE(22:2)	FALSE	722.681	Unit	369.2	Unit	25	100	20	2	Positive	722.681474 -> 369.2
	CE(20:1)	FALSE	696.666	Unit	369.2	Unit	25	100	20	2	Positive	696.665874 -> 369.2
	CE(18:0)	FALSE	670.65	Unit	369.2	Unit	25	100	20	2	Positive	670.650174 -> 369.2
	CE(15:1)	FALSE	626.588	Unit	369.2	Unit	25	100	20	2	Positive	626.587574 -> 369.2
	CE(20:2)	FALSE	694.65	Unit	369.2	Unit	25	100	20	2	Positive	694.650174 -> 369.2
	CE(17:1)	FALSE	654.619	Unit	369.2	Unit	25	100	20	2	Positive	654.618874 -> 369.2
	CE(22:3)	FALSE	720.666	Unit	369.2	Unit	25	100	20	2	Positive	720.665874 -> 369.2
	CE(22:1)	FALSE	724.697	Unit	369.2	Unit	25	100	20	2	Positive	724.697174 -> 369.2
	CE(19:0)	FALSE	684.666	Unit	369.2	Unit	25	100	20	2	Positive	684.665874 -> 369.2
	CE(14:0)	FALSE	614.588	Unit	369.2	Unit	25	100	20	2	Positive	614.587574 -> 369.2
	CE(22:4)	FALSE	718.65	Unit	369.2	Unit	25	100	20	2	Positive	718.650174 -> 369.2
	CE(12:0)	FALSE	586.556	Unit	369.2	Unit	25	100	20	2	Positive	586.556274 -> 369.2
	SM(d16:1/24:0)	FALSE	787.669	Unit	184.1	Unit	25	100	26	2	Positive	787.669325 -> 184.1
	SM(d18:2/22:1)	FALSE	783.638	Unit	184.1	Unit	25	100	26	2	Positive	783.638025 -> 184.1
	SM(d16:1/22:0)	FALSE	759.638	Unit	184.1	Unit	25	100	26	2	Positive	759.638025 -> 184.1
	SM(d16:0/22:0)	FALSE	761.654	Unit	184.1	Unit	25	100	26	2	Positive	761.653625 -> 184.1
	SM(d18:2/24:1)	FALSE	811.669	Unit	184.1	Unit	25	100	26	2	Positive	811.669325 -> 184.1
	SM(d16:1/24:1)	FALSE	785.654	Unit	184.1	Unit	25	100	26	2	Positive	785.653625 -> 184.1
	SM(d18:1/24:1(15Z))	FALSE	813.685	Unit	184.1	Unit	25	100	26	2	Positive	813.684925 -> 184.1
	SM(d16:0/24:0)	FALSE	789.685	Unit	184.1	Unit	25	100	26	2	Positive	789.684925 -> 184.1
	SM(d16:1/18:0)	FALSE	703.575	Unit	184.1	Unit	25	100	26	2	Positive	703.575425 -> 184.1
	SM(d18:0/24:1(15Z))	FALSE	815.701	Unit	184.1	Unit	25	100	26	2	Positive	815.700625 -> 184.1
	SM(d16:1/20:0)	FALSE	731.607	Unit	184.1	Unit	25	100	26	2	Positive	731.606725 -> 184.1
	SM(d16:0/20:0)	FALSE	733.622	Unit	184.1	Unit	25	100	26	2	Positive	733.622325 -> 184.1
	SM(d16:1/22:1)	FALSE	757.622	Unit	184.1	Unit	25	100	26	2	Positive	757.622325 -> 184.1
	SM(d16:1/25:0)	FALSE	801.685	Unit	184.1	Unit	25	100	26	2	Positive	801.684925 -> 184.1
	SM(d16:0/18:0)	FALSE	705.591	Unit	184.1	Unit	25	100	26	2	Positive	705.591025 -> 184.1
	Cer(d18:1/24:1(15Z))	FALSE	648.629	Unit	264.4	Unit	25	100	26	2	Positive	648.629425 -> 264.4
	SM(d18:0/24:0)	FALSE	817.716	Unit	184.1	Unit	25	100	26	2	Positive	817.716225 -> 184.1
	SM(d16:1/23:0)	FALSE	773.654	Unit	184.1	Unit	25	100	26	2	Positive	773.653625 -> 184.1
	SM(d18:2/20:1)	FALSE	755.607	Unit	184.1	Unit	25	100	26	2	Positive	755.606725 -> 184.1
	SM(d16:1/17:0)	FALSE	689.56	Unit	184.1	Unit	25	100	26	2	Positive	689.559725 -> 184.1
	Cer(d18:1/24:0)	FALSE	650.645	Unit	264.4	Unit	25	100	26	2	Positive	650.645125 -> 264.4
	SM(d17:1/24:1)	FALSE	799.669	Unit	184.1	Unit	25	100	26	2	Positive	799.669325 -> 184.1
	SM(d16:1/16:0)	FALSE	675.544	Unit	184.1	Unit	25	100	26	2	Positive	675.544125 -> 184.1
	SM(d16:0/23:0)	FALSE	775.669	Unit	184.1	Unit	25	100	26	2	Positive	775.669325 -> 184.1
	Cer(d18:1/16:0)	FALSE	538.52	Unit	264.4	Unit	25	100	26	2	Positive	538.519925 -> 264.4
	SM(d16:1/18:1)	FALSE	701.56	Unit	184.1	Unit	25	100	26	2	Positive	701.559725 -> 184.1
	SM(d16:0/25:0)	FALSE	803.701	Unit	184.1	Unit	25	100	26	2	Positive	803.700625 -> 184.1
	Cer(d18:1/23:0)	FALSE	636.629	Unit	264.4	Unit	25	100	26	2	Positive	636.629425 -> 264.4
	SM(d16:1/20:1)	FALSE	729.591	Unit	184.1	Unit	25	100	26	2	Positive	729.591025 -> 184.1
	Cer(d18:1/18:0)	FALSE	566.551	Unit	264.4	Unit	25	100	26	2	Positive	566.551225 -> 264.4
	SM(d18:1/19:0)	FALSE	745.622	Unit	184.1	Unit	25	100	26	2	Positive	745.622325 -> 184.1
	Cer(d18:1/22:0)	FALSE	622.614	Unit	264.4	Unit	25	100	26	2	Positive	622.613825 -> 264.4
	SM(d18:2/21:0)	FALSE	771.638	Unit	184.1	Unit	25	100	26	2	Positive	771.638025 -> 184.1
	SM(d18:1/25:0)	FALSE	829.716	Unit	184.1	Unit	25	100	26	2	Positive	829.716225 -> 184.1
	SM(d18:0/17:0)	FALSE	719.607	Unit	184.1	Unit	25	100	26	2	Positive	719.606725 -> 184.1
	SM(d18:1/17:0)	FALSE	717.591	Unit	184.1	Unit	25	100	26	2	Positive	717.591025 -> 184.1
	1-O-pentacosanoyl-Cer(d18:1/16:0)	FALSE	902.89	Unit	264.4	Unit	25	100	26	2	Positive	902.890425 -> 264.4
	SM(d17:1/26:1)	FALSE	827.701	Unit	184.1	Unit	25	100	26	2	Positive	827.700625 -> 184.1
	SM(d18:1/26:1(17Z))	FALSE	841.716	Unit	184.1	Unit	25	100	26	2	Positive	841.716225 -> 184.1
	SM(d16:0/16:0)	FALSE	677.56	Unit	184.1	Unit	25	100	26	2	Positive	677.559725 -> 184.1
	1-O-tricosanoyl-Cer(d18:1/16:0)	FALSE	874.859	Unit	264.4	Unit	25	100	26	2	Positive	874.859125 -> 264.4
	CerP(d18:1/18:0)	FALSE	646.518	Unit	264.4	Unit	25	100	26	2	Positive	646.517525 -> 264.4
	SM(d17:0/27:0)	FALSE	845.748	Unit	184.1	Unit	25	100	26	2	Positive	845.747525 -> 184.1
	Cer(d18:0/17:0)	FALSE	554.551	Unit	266.4	Unit	25	100	26	2	Positive	554.551225 -> 266.4
	Cer(d18:1/20:0)	FALSE	594.583	Unit	264.4	Unit	25	100	26	2	Positive	594.582525 -> 264.4
	SM(d18:0/26:1(17Z))	FALSE	843.732	Unit	184.1	Unit	25	100	26	2	Positive	843.731925 -> 184.1
	SM(d18:0/15:0)	FALSE	691.575	Unit	184.1	Unit	25	100	26	2	Positive	691.575425 -> 184.1
	SM(d18:2/15:0)	FALSE	687.544	Unit	184.1	Unit	25	100	26	2	Positive	687.544125 -> 184.1
	SM(d18:2/18:1)	FALSE	727.575	Unit	184.1	Unit	25	100	26	2	Positive	727.575425 -> 184.1
	SM(d18:1/12:0)	FALSE	647.513	Unit	184.1	Unit	25	100	26	2	Positive	647.512825 -> 184.1
	Cer(d18:0/24:0)	FALSE	652.661	Unit	266.4	Unit	25	100	26	2	Positive	652.660725 -> 266.4
	Cer(d18:0/21:0)	FALSE	610.614	Unit	266.4	Unit	25	100	26	2	Positive	610.613825 -> 266.4
	Cer(d18:1/34:0)	FALSE	790.802	Unit	264.4	Unit	25	100	26	2	Positive	790.801625 -> 264.4
	Cer(d18:1/25:0)	FALSE	664.661	Unit	264.4	Unit	25	100	26	2	Positive	664.660725 -> 264.4
	CerP(d18:1/24:1(15Z))	FALSE	728.596	Unit	264.4	Unit	25	100	26	2	Positive	728.595825 -> 264.4
	Cer(d18:1/14:0)	FALSE	510.489	Unit	264.4	Unit	25	100	26	2	Positive	510.488625 -> 264.4
	Cer(d18:2/23:0)	FALSE	634.614	Unit	262.4	Unit	25	100	26	2	Positive	634.613825 -> 262.4
	SM(d18:2/14:0)	FALSE	673.528	Unit	184.1	Unit	25	100	26	2	Positive	673.528425 -> 184.1
	Cer(d18:0/16:0)	FALSE	540.536	Unit	266.4	Unit	25	100	26	2	Positive	540.535525 -> 266.4
	Cer(d18:2/22:0)	FALSE	620.598	Unit	262.4	Unit	25	100	26	2	Positive	620.598125 -> 262.4
	Cer(d18:0/23:0)	FALSE	638.645	Unit	266.4	Unit	25	100	26	2	Positive	638.645125 -> 266.4
	CerP(d18:1/16:0)	FALSE	618.486	Unit	264.4	Unit	25	100	26	2	Positive	618.486225 -> 264.4
	SM(d16:0/14:0)	FALSE	649.528	Unit	184.1	Unit	25	100	26	2	Positive	649.528425 -> 184.1
	Cer(d18:0/26:0)	FALSE	680.692	Unit	266.4	Unit	25	100	26	2	Positive	680.692025 -> 266.4

## Sheet: DAG_M2
Compound Group	Compound Name	ISTD?	Parent Ion	MS1 Res	Product Ion	MS2 Res	Dwell	Fragmentor	Collision Energy	Cell Accelerator Voltage	Polarity	MRM
	STD 15:0-18:1-d7 DG	FALSE	605.6	Unit	346.1	Unit	25	100	24	2	Positive	605.6 -> 346.1
	DG(44:7),DG(43:0)_C16:0	FALSE	740.713	Unit	467.713	Unit	25	100	24	2	Positive	740.71317 -> 467.71317
	DG(42:7),DG(41:0)_C16:0	FALSE	712.682	Unit	439.682	Unit	25	100	24	2	Positive	712.68187 -> 439.68187
	DG(40:7),DG(39:0)_C16:0	FALSE	684.651	Unit	411.651	Unit	25	100	24	2	Positive	684.65057 -> 411.65057
	DG(38:7),DG(37:0)_C16:0	FALSE	656.619	Unit	383.619	Unit	25	100	24	2	Positive	656.61927 -> 383.61927
	DG(44:8),DG(43:1)_C16:0	FALSE	738.698	Unit	465.698	Unit	25	100	24	2	Positive	738.69757 -> 465.69757
	DG(44:6)_C16:0	FALSE	742.635	Unit	469.635	Unit	25	100	24	2	Positive	742.63497 -> 469.63497
	DG(42:8),DG(41:1)_C16:0	FALSE	710.666	Unit	437.666	Unit	25	100	24	2	Positive	710.66627 -> 437.66627
	DG(42:6)_C16:0	FALSE	714.604	Unit	441.604	Unit	25	100	24	2	Positive	714.60367 -> 441.60367
	DG(40:8),DG(39:1)_C16:0	FALSE	682.635	Unit	409.635	Unit	25	100	24	2	Positive	682.63497 -> 409.63497
	DG(34:1)_C16:0	FALSE	612.557	Unit	339.557	Unit	25	100	24	2	Positive	612.55667 -> 339.55667
	DG(36:7),DG(35:0)_C16:0	FALSE	628.588	Unit	355.588	Unit	25	100	24	2	Positive	628.58797 -> 355.58797
	DG(34:2)_C16:0	FALSE	610.541	Unit	337.541	Unit	25	100	24	2	Positive	610.54107 -> 337.54107
	DG(33:0)_C16:0	FALSE	600.557	Unit	327.557	Unit	25	100	24	2	Positive	600.55667 -> 327.55667
	DG(44:9),DG(43:2)_C16:0	FALSE	736.682	Unit	463.682	Unit	25	100	24	2	Positive	736.68187 -> 463.68187
	DG(38:8),DG(dO-40:8),DG(37:1)_C16:0	FALSE	654.604	Unit	381.604	Unit	25	100	24	2	Positive	654.60367 -> 381.60367
	DG(40:6),DG(dO-40:0)_C16:0	FALSE	686.703	Unit	413.703	Unit	25	100	24	2	Positive	686.70267 -> 413.70267
	DG(26:0)_C16:0	FALSE	502.447	Unit	229.447	Unit	25	100	24	2	Positive	502.44717 -> 229.44717
	DG(32:0)_C16:0	FALSE	586.541	Unit	313.541	Unit	25	100	24	2	Positive	586.54107 -> 313.54107
	DG(30:0)_C16:0	FALSE	558.51	Unit	285.51	Unit	25	100	24	2	Positive	558.50977 -> 285.50977
	DG(28:0),DG(dO-30:0)_C16:0	FALSE	530.551	Unit	257.551	Unit	25	100	24	2	Positive	530.55117 -> 257.55117
	DG(44:0)_C16:0	FALSE	754.729	Unit	481.729	Unit	25	100	24	2	Positive	754.72887 -> 481.72887
	DG(42:0)_C16:0	FALSE	726.698	Unit	453.698	Unit	25	100	24	2	Positive	726.69757 -> 453.69757
	DG(38:6),DG(dO-40:6)_C16:0	FALSE	658.614	Unit	385.614	Unit	25	100	24	2	Positive	658.61377 -> 385.61377
	DG(36:6)_C16:0	FALSE	630.51	Unit	357.51	Unit	25	100	24	2	Positive	630.50977 -> 357.50977
	DG(40:9),DG(39:2)_C16:0	FALSE	680.619	Unit	407.619	Unit	25	100	24	2	Positive	680.61927 -> 407.61927
	DG(42:9),DG(41:2)_C16:0	FALSE	708.651	Unit	435.651	Unit	25	100	24	2	Positive	708.65057 -> 435.65057
	DG(44:1)_C16:0	FALSE	752.713	Unit	479.713	Unit	25	100	24	2	Positive	752.71317 -> 479.71317
	DG(31:0)_C16:0	FALSE	572.525	Unit	299.525	Unit	25	100	24	2	Positive	572.52537 -> 299.52537
	DG(41:5)_C16:0	FALSE	702.604	Unit	429.604	Unit	25	100	24	2	Positive	702.60367 -> 429.60367
	DG(32:1)_C16:0	FALSE	584.525	Unit	311.525	Unit	25	100	24	2	Positive	584.52537 -> 311.52537
	DG(41:7),DG(40:0)_C16:0	FALSE	698.666	Unit	425.666	Unit	25	100	24	2	Positive	698.66627 -> 425.66627
	DG(37:7),DG(36:0)_C16:0	FALSE	642.604	Unit	369.604	Unit	25	100	24	2	Positive	642.60367 -> 369.60367
	DG(30:2)_C16:0	FALSE	554.478	Unit	281.478	Unit	25	100	24	2	Positive	554.47847 -> 281.47847
	DG(36:8),DG(35:1)_C16:0	FALSE	626.572	Unit	353.572	Unit	25	100	24	2	Positive	626.57237 -> 353.57237
	DG(44:5)_C16:0	FALSE	744.651	Unit	471.651	Unit	25	100	24	2	Positive	744.65057 -> 471.65057
	DG(34:0)_C16:0	FALSE	614.572	Unit	341.572	Unit	25	100	24	2	Positive	614.57237 -> 341.57237
	DG(38:9),DG(dO-40:9),DG(37:2)_C16:0	FALSE	652.588	Unit	379.588	Unit	25	100	24	2	Positive	652.58797 -> 379.58797
	DG(24:0)_C16:0	FALSE	474.416	Unit	201.416	Unit	25	100	24	2	Positive	474.41587 -> 201.41587
	DG(44:10),DG(43:3)_C16:0	FALSE	734.666	Unit	461.666	Unit	25	100	24	2	Positive	734.66627 -> 461.66627
	DG(42:1)_C16:0	FALSE	724.682	Unit	451.682	Unit	25	100	24	2	Positive	724.68187 -> 451.68187
	DG(30:1)_C16:0	FALSE	556.494	Unit	283.494	Unit	25	100	24	2	Positive	556.49407 -> 283.49407
	DG(42:5)_C16:0	FALSE	716.619	Unit	443.619	Unit	25	100	24	2	Positive	716.61927 -> 443.61927
	DG(O-38:9),DG(36:2)_C16:0	FALSE	638.572	Unit	365.572	Unit	25	100	24	2	Positive	638.57237 -> 365.57237
	DG(42:11),DG(41:4)_C16:0	FALSE	704.619	Unit	431.619	Unit	25	100	24	2	Positive	704.61927 -> 431.61927
	DG(O-38:8),DG(36:1)_C16:0	FALSE	640.588	Unit	367.588	Unit	25	100	24	2	Positive	640.58797 -> 367.58797
	DG(34:3)_C16:0	FALSE	608.525	Unit	335.525	Unit	25	100	24	2	Positive	608.52537 -> 335.52537
	DG(32:3)_C16:0	FALSE	580.494	Unit	307.494	Unit	25	100	24	2	Positive	580.49407 -> 307.49407
	DG(43:6)_C16:0	FALSE	728.619	Unit	455.619	Unit	25	100	24	2	Positive	728.61927 -> 455.61927
	DG(29:0)_C16:0	FALSE	544.494	Unit	271.494	Unit	25	100	24	2	Positive	544.49407 -> 271.49407
	DG(42:10),DG(41:3)_C16:0	FALSE	706.635	Unit	433.635	Unit	25	100	24	2	Positive	706.63497 -> 433.63497
	DG(36:3)_C16:0	FALSE	636.557	Unit	363.557	Unit	25	100	24	2	Positive	636.55667 -> 363.55667
	DG(34:6)_C16:0	FALSE	602.478	Unit	329.478	Unit	25	100	24	2	Positive	602.47847 -> 329.47847
	DG(44:2)_C16:0	FALSE	750.698	Unit	477.698	Unit	25	100	24	2	Positive	750.69757 -> 477.69757
	DG(33:1),DG(O-34:1)_C16:0	FALSE	598.577	Unit	325.577	Unit	25	100	24	2	Positive	598.57747 -> 325.57747
	DG(39:7),DG(38:0),DG(dO-40:0)_C16:0	FALSE	670.708	Unit	397.708	Unit	25	100	24	2	Positive	670.70767 -> 397.70767
	DG(36:4),DG(O-37:4)_C16:0	FALSE	634.577	Unit	361.577	Unit	25	100	24	2	Positive	634.57747 -> 361.57747
	DG(40:10),DG(39:3)_C16:0	FALSE	678.604	Unit	405.604	Unit	25	100	24	2	Positive	678.60367 -> 405.60367
	DG(41:6)_C16:0	FALSE	700.588	Unit	427.588	Unit	25	100	24	2	Positive	700.58797 -> 427.58797
	DG(40:5)_C16:0	FALSE	688.588	Unit	415.588	Unit	25	100	24	2	Positive	688.58797 -> 415.58797
	DG(40:1)_C16:0	FALSE	696.651	Unit	423.651	Unit	25	100	24	2	Positive	696.65057 -> 423.65057
	DG(35:6)_C16:0	FALSE	616.494	Unit	343.494	Unit	25	100	24	2	Positive	616.49407 -> 343.49407
	DG(31:1)_C16:0	FALSE	570.51	Unit	297.51	Unit	25	100	24	2	Positive	570.50977 -> 297.50977
	DG(32:2)_C16:0	FALSE	582.51	Unit	309.51	Unit	25	100	24	2	Positive	582.50977 -> 309.50977
	DG(39:8),DG(O-40:8),DG(38:1)_C16:0	FALSE	668.619	Unit	395.619	Unit	25	100	24	2	Positive	668.61927 -> 395.61927
	DG(28:1)_C16:0	FALSE	528.463	Unit	255.463	Unit	25	100	24	2	Positive	528.46277 -> 255.46277
	DG(44:8),DG(43:1)_C16:1	FALSE	738.698	Unit	467.698	Unit	25	100	24	2	Positive	738.69757 -> 467.69757
	DG(42:8),DG(41:1)_C16:1	FALSE	710.666	Unit	439.666	Unit	25	100	24	2	Positive	710.66627 -> 439.66627
	DG(40:8),DG(39:1)_C16:1	FALSE	682.635	Unit	411.635	Unit	25	100	24	2	Positive	682.63497 -> 411.63497
	DG(38:8),DG(dO-40:8),DG(37:1)_C16:1	FALSE	654.604	Unit	383.604	Unit	25	100	24	2	Positive	654.60367 -> 383.60367
	DG(44:9),DG(43:2)_C16:1	FALSE	736.682	Unit	465.682	Unit	25	100	24	2	Positive	736.68187 -> 465.68187
	DG(34:2)_C16:1	FALSE	610.541	Unit	339.541	Unit	25	100	24	2	Positive	610.54107 -> 339.54107
	DG(44:7),DG(43:0)_C16:1	FALSE	740.713	Unit	469.713	Unit	25	100	24	2	Positive	740.71317 -> 469.71317
	DG(42:9),DG(41:2)_C16:1	FALSE	708.651	Unit	437.651	Unit	25	100	24	2	Positive	708.65057 -> 437.65057
	DG(36:8),DG(35:1)_C16:1	FALSE	626.572	Unit	355.572	Unit	25	100	24	2	Positive	626.57237 -> 355.57237
	DG(40:9),DG(39:2)_C16:1	FALSE	680.619	Unit	409.619	Unit	25	100	24	2	Positive	680.61927 -> 409.61927
	DG(34:3)_C16:1	FALSE	608.525	Unit	337.525	Unit	25	100	24	2	Positive	608.52537 -> 337.52537
	DG(42:7),DG(41:0)_C16:1	FALSE	712.682	Unit	441.682	Unit	25	100	24	2	Positive	712.68187 -> 441.68187
	DG(O-38:8),DG(36:1)_C16:1	FALSE	640.588	Unit	369.588	Unit	25	100	24	2	Positive	640.58797 -> 369.58797
	DG(32:1)_C16:1	FALSE	584.525	Unit	313.525	Unit	25	100	24	2	Positive	584.52537 -> 313.52537
	DG(30:3)_C16:1	FALSE	552.463	Unit	281.463	Unit	25	100	24	2	Positive	552.46277 -> 281.46277
	DG(40:7),DG(39:0)_C16:1	FALSE	684.651	Unit	413.651	Unit	25	100	24	2	Positive	684.65057 -> 413.65057
	DG(44:10),DG(43:3)_C16:1	FALSE	734.666	Unit	463.666	Unit	25	100	24	2	Positive	734.66627 -> 463.66627
	DG(38:9),DG(dO-40:9),DG(37:2)_C16:1	FALSE	652.588	Unit	381.588	Unit	25	100	24	2	Positive	652.58797 -> 381.58797
	DG(28:1)_C16:1	FALSE	528.463	Unit	257.463	Unit	25	100	24	2	Positive	528.46277 -> 257.46277
	DG(30:1)_C16:1	FALSE	556.494	Unit	285.494	Unit	25	100	24	2	Positive	556.49407 -> 285.49407
	DG(33:1),DG(O-34:1)_C16:1	FALSE	598.577	Unit	327.577	Unit	25	100	24	2	Positive	598.57747 -> 327.57747
	DG(44:1)_C16:1	FALSE	752.713	Unit	481.713	Unit	25	100	24	2	Positive	752.71317 -> 481.71317
	DG(31:1)_C16:1	FALSE	570.51	Unit	299.51	Unit	25	100	24	2	Positive	570.50977 -> 299.50977
	DG(32:2)_C16:1	FALSE	582.51	Unit	311.51	Unit	25	100	24	2	Positive	582.50977 -> 311.50977
	DG(38:7),DG(37:0)_C16:1	FALSE	656.619	Unit	385.619	Unit	25	100	24	2	Positive	656.61927 -> 385.61927
	DG(34:4),DG(dO-36:4)_C16:1	FALSE	606.582	Unit	335.582	Unit	25	100	24	2	Positive	606.58247 -> 335.58247
	DG(40:10),DG(39:3)_C16:1	FALSE	678.604	Unit	407.604	Unit	25	100	24	2	Positive	678.60367 -> 407.60367
	DG(34:1)_C16:1	FALSE	612.557	Unit	341.557	Unit	25	100	24	2	Positive	612.55667 -> 341.55667
	DG(44:2)_C16:1	FALSE	750.698	Unit	479.698	Unit	25	100	24	2	Positive	750.69757 -> 479.69757
	DG(dO-38:9),DG(35:2)_C16:1	FALSE	624.557	Unit	353.557	Unit	25	100	24	2	Positive	624.55667 -> 353.55667
	DG(42:10),DG(41:3)_C16:1	FALSE	706.635	Unit	435.635	Unit	25	100	24	2	Positive	706.63497 -> 435.63497
	DG(33:4)_C16:1	FALSE	592.494	Unit	321.494	Unit	25	100	24	2	Positive	592.49407 -> 321.49407
	DG(30:2)_C16:1	FALSE	554.478	Unit	283.478	Unit	25	100	24	2	Positive	554.47847 -> 283.47847
	DG(42:1)_C16:1	FALSE	724.682	Unit	453.682	Unit	25	100	24	2	Positive	724.68187 -> 453.68187
	DG(44:7),DG(43:0)_C18:0	FALSE	740.713	Unit	439.713	Unit	25	100	24	2	Positive	740.71317 -> 439.71317
	DG(42:7),DG(41:0)_C18:0	FALSE	712.682	Unit	411.682	Unit	25	100	24	2	Positive	712.68187 -> 411.68187
	DG(40:7),DG(39:0)_C18:0	FALSE	684.651	Unit	383.651	Unit	25	100	24	2	Positive	684.65057 -> 383.65057
	DG(O-38:9),DG(36:2)_C18:0	FALSE	638.572	Unit	337.572	Unit	25	100	24	2	Positive	638.57237 -> 337.57237
	DG(O-38:8),DG(36:1)_C18:0	FALSE	640.588	Unit	339.588	Unit	25	100	24	2	Positive	640.58797 -> 339.58797
	DG(44:8),DG(43:1)_C18:0	FALSE	738.698	Unit	437.698	Unit	25	100	24	2	Positive	738.69757 -> 437.69757
	DG(38:7),DG(37:0)_C18:0	FALSE	656.619	Unit	355.619	Unit	25	100	24	2	Positive	656.61927 -> 355.61927
	DG(44:6)_C18:0	FALSE	742.635	Unit	441.635	Unit	25	100	24	2	Positive	742.63497 -> 441.63497
	DG(42:8),DG(41:1)_C18:0	FALSE	710.666	Unit	409.666	Unit	25	100	24	2	Positive	710.66627 -> 409.66627
	DG(34:0)_C18:0	FALSE	614.572	Unit	313.572	Unit	25	100	24	2	Positive	614.57237 -> 313.57237
	DG(42:6)_C18:0	FALSE	714.604	Unit	413.604	Unit	25	100	24	2	Positive	714.60367 -> 413.60367
	DG(32:0)_C18:0	FALSE	586.541	Unit	285.541	Unit	25	100	24	2	Positive	586.54107 -> 285.54107
	DG(36:7),DG(35:0)_C18:0	FALSE	628.588	Unit	327.588	Unit	25	100	24	2	Positive	628.58797 -> 327.58797
	DG(40:8),DG(39:1)_C18:0	FALSE	682.635	Unit	381.635	Unit	25	100	24	2	Positive	682.63497 -> 381.63497
	DG(30:0)_C18:0	FALSE	558.51	Unit	257.51	Unit	25	100	24	2	Positive	558.50977 -> 257.50977
	DG(42:9),DG(41:2)_C18:0	FALSE	708.651	Unit	407.651	Unit	25	100	24	2	Positive	708.65057 -> 407.65057
	DG(33:0)_C18:0	FALSE	600.557	Unit	299.557	Unit	25	100	24	2	Positive	600.55667 -> 299.55667
	DG(28:0),DG(dO-30:0)_C18:0	FALSE	530.551	Unit	229.551	Unit	25	100	24	2	Positive	530.55117 -> 229.55117
	DG(44:9),DG(43:2)_C18:0	FALSE	736.682	Unit	435.682	Unit	25	100	24	2	Positive	736.68187 -> 435.68187
	DG(34:1)_C18:0	FALSE	612.557	Unit	311.557	Unit	25	100	24	2	Positive	612.55667 -> 311.55667
	DG(39:7),DG(38:0),DG(dO-40:0)_C18:0	FALSE	670.708	Unit	369.708	Unit	25	100	24	2	Positive	670.70767 -> 369.70767
	DG(38:4)_C18:0	FALSE	662.572	Unit	361.572	Unit	25	100	24	2	Positive	662.57237 -> 361.57237
	DG(24:0)_C18:0	FALSE	474.416	Unit	173.416	Unit	25	100	24	2	Positive	474.41587 -> 173.41587
	DG(38:3)_C18:0	FALSE	664.588	Unit	363.588	Unit	25	100	24	2	Positive	664.58797 -> 363.58797
	DG(44:0)_C18:0	FALSE	754.729	Unit	453.729	Unit	25	100	24	2	Positive	754.72887 -> 453.72887
	DG(40:6),DG(dO-40:0)_C18:0	FALSE	686.703	Unit	385.703	Unit	25	100	24	2	Positive	686.70267 -> 385.70267
	DG(26:0)_C18:0	FALSE	502.447	Unit	201.447	Unit	25	100	24	2	Positive	502.44717 -> 201.44717
	DG(40:9),DG(39:2)_C18:0	FALSE	680.619	Unit	379.619	Unit	25	100	24	2	Positive	680.61927 -> 379.61927
	DG(38:8),DG(dO-40:8),DG(37:1)_C18:0	FALSE	654.604	Unit	353.604	Unit	25	100	24	2	Positive	654.60367 -> 353.60367
	DG(38:6),DG(dO-40:6)_C18:0	FALSE	658.614	Unit	357.614	Unit	25	100	24	2	Positive	658.61377 -> 357.61377
	DG(36:3)_C18:0	FALSE	636.557	Unit	335.557	Unit	25	100	24	2	Positive	636.55667 -> 335.55667
	DG(32:1)_C18:0	FALSE	584.525	Unit	283.525	Unit	25	100	24	2	Positive	584.52537 -> 283.52537
	DG(37:5)_C18:0	FALSE	646.541	Unit	345.541	Unit	25	100	24	2	Positive	646.54107 -> 345.54107
	DG(36:8),DG(35:1)_C18:0	FALSE	626.572	Unit	325.572	Unit	25	100	24	2	Positive	626.57237 -> 325.57237
	DG(42:5)_C18:0	FALSE	716.619	Unit	415.619	Unit	25	100	24	2	Positive	716.61927 -> 415.61927
	DG(44:8),DG(43:1)_C18:1	FALSE	738.698	Unit	439.698	Unit	25	100	24	2	Positive	738.69757 -> 439.69757
	DG(42:8),DG(41:1)_C18:1	FALSE	710.666	Unit	411.666	Unit	25	100	24	2	Positive	710.66627 -> 411.66627
	DG(40:8),DG(39:1)_C18:1	FALSE	682.635	Unit	383.635	Unit	25	100	24	2	Positive	682.63497 -> 383.63497
	DG(O-38:9),DG(36:2)_C18:1	FALSE	638.572	Unit	339.572	Unit	25	100	24	2	Positive	638.57237 -> 339.57237
	DG(34:1)_C18:1	FALSE	612.557	Unit	313.557	Unit	25	100	24	2	Positive	612.55667 -> 313.55667
	DG(38:8),DG(dO-40:8),DG(37:1)_C18:1	FALSE	654.604	Unit	355.604	Unit	25	100	24	2	Positive	654.60367 -> 355.60367
	DG(36:3)_C18:1	FALSE	636.557	Unit	337.557	Unit	25	100	24	2	Positive	636.55667 -> 337.55667
	DG(44:9),DG(43:2)_C18:1	FALSE	736.682	Unit	437.682	Unit	25	100	24	2	Positive	736.68187 -> 437.68187
	DG(42:9),DG(41:2)_C18:1	FALSE	708.651	Unit	409.651	Unit	25	100	24	2	Positive	708.65057 -> 409.65057
	DG(44:7),DG(43:0)_C18:1	FALSE	740.713	Unit	441.713	Unit	25	100	24	2	Positive	740.71317 -> 441.71317
	DG(36:8),DG(35:1)_C18:1	FALSE	626.572	Unit	327.572	Unit	25	100	24	2	Positive	626.57237 -> 327.57237
	DG(39:8),DG(O-40:8),DG(38:1)_C18:1	FALSE	668.619	Unit	369.619	Unit	25	100	24	2	Positive	668.61927 -> 369.61927
	DG(40:9),DG(39:2)_C18:1	FALSE	680.619	Unit	381.619	Unit	25	100	24	2	Positive	680.61927 -> 381.61927
	DG(32:1)_C18:1	FALSE	584.525	Unit	285.525	Unit	25	100	24	2	Positive	584.52537 -> 285.52537
	DG(42:7),DG(41:0)_C18:1	FALSE	712.682	Unit	413.682	Unit	25	100	24	2	Positive	712.68187 -> 413.68187
	DG(30:1)_C18:1	FALSE	556.494	Unit	257.494	Unit	25	100	24	2	Positive	556.49407 -> 257.49407
	DG(O-38:8),DG(36:1)_C18:1	FALSE	640.588	Unit	341.588	Unit	25	100	24	2	Positive	640.58797 -> 341.58797
	DG(34:2)_C18:1	FALSE	610.541	Unit	311.541	Unit	25	100	24	2	Positive	610.54107 -> 311.54107
	DG(42:10),DG(41:3)_C18:1	FALSE	706.635	Unit	407.635	Unit	25	100	24	2	Positive	706.63497 -> 407.63497
	DG(32:2)_C18:1	FALSE	582.51	Unit	283.51	Unit	25	100	24	2	Positive	582.50977 -> 283.50977
	DG(28:1)_C18:1	FALSE	528.463	Unit	229.463	Unit	25	100	24	2	Positive	528.46277 -> 229.46277
	DG(40:7),DG(39:0)_C18:1	FALSE	684.651	Unit	385.651	Unit	25	100	24	2	Positive	684.65057 -> 385.65057
	DG(33:1),DG(O-34:1)_C18:1	FALSE	598.577	Unit	299.577	Unit	25	100	24	2	Positive	598.57747 -> 299.57747
	DG(44:10),DG(43:3)_C18:1	FALSE	734.666	Unit	435.666	Unit	25	100	24	2	Positive	734.66627 -> 435.66627
	DG(44:1)_C18:1	FALSE	752.713	Unit	453.713	Unit	25	100	24	2	Positive	752.71317 -> 453.71317
	DG(40:10),DG(39:3)_C18:1	FALSE	678.604	Unit	379.604	Unit	25	100	24	2	Positive	678.60367 -> 379.60367
	DG(38:9),DG(dO-40:9),DG(37:2)_C18:1	FALSE	652.588	Unit	353.588	Unit	25	100	24	2	Positive	652.58797 -> 353.58797
	DG(38:7),DG(37:0)_C18:1	FALSE	656.619	Unit	357.619	Unit	25	100	24	2	Positive	656.61927 -> 357.61927
	DG(36:4),DG(O-37:4)_C18:1	FALSE	634.577	Unit	335.577	Unit	25	100	24	2	Positive	634.57747 -> 335.57747
	DG(34:3)_C18:1	FALSE	608.525	Unit	309.525	Unit	25	100	24	2	Positive	608.52537 -> 309.52537
	DG(O-40:9),DG(38:2)_C18:1	FALSE	666.604	Unit	367.604	Unit	25	100	24	2	Positive	666.60367 -> 367.60367
	DG(28:2)_C18:1	FALSE	526.447	Unit	227.447	Unit	25	100	24	2	Positive	526.44717 -> 227.44717
	DG(34:6)_C18:1	FALSE	602.478	Unit	303.478	Unit	25	100	24	2	Positive	602.47847 -> 303.47847
	DG(39:7),DG(38:0),DG(dO-40:0)_C18:1	FALSE	670.708	Unit	371.708	Unit	25	100	24	2	Positive	670.70767 -> 371.70767
	DG(35:3)_C18:1	FALSE	622.541	Unit	323.541	Unit	25	100	24	2	Positive	622.54107 -> 323.54107
	DG(31:1)_C18:1	FALSE	570.51	Unit	271.51	Unit	25	100	24	2	Positive	570.50977 -> 271.50977
	DG(dO-38:9),DG(35:2)_C18:1	FALSE	624.557	Unit	325.557	Unit	25	100	24	2	Positive	624.55667 -> 325.55667
	DG(38:3)_C18:1	FALSE	664.588	Unit	365.588	Unit	25	100	24	2	Positive	664.58797 -> 365.58797
	DG(38:4)_C18:1	FALSE	662.572	Unit	363.572	Unit	25	100	24	2	Positive	662.57237 -> 363.57237
	DG(42:1)_C18:1	FALSE	724.682	Unit	425.682	Unit	25	100	24	2	Positive	724.68187 -> 425.68187
	DG(37:7),DG(36:0)_C18:1	FALSE	642.604	Unit	343.604	Unit	25	100	24	2	Positive	642.60367 -> 343.60367
	DG(42:11),DG(41:4)_C18:1	FALSE	704.619	Unit	405.619	Unit	25	100	24	2	Positive	704.61927 -> 405.61927
	DG(38:5)_C18:1	FALSE	660.557	Unit	361.557	Unit	25	100	24	2	Positive	660.55667 -> 361.55667
	DG(44:6)_C18:1	FALSE	742.635	Unit	443.635	Unit	25	100	24	2	Positive	742.63497 -> 443.63497
	DG(40:1)_C18:1	FALSE	696.651	Unit	397.651	Unit	25	100	24	2	Positive	696.65057 -> 397.65057
	DG(36:7),DG(35:0)_C18:1	FALSE	628.588	Unit	329.588	Unit	25	100	24	2	Positive	628.58797 -> 329.58797
	DG(30:2)_C18:1	FALSE	554.478	Unit	255.478	Unit	25	100	24	2	Positive	554.47847 -> 255.47847
	DG(37:5)_C18:1	FALSE	646.541	Unit	347.541	Unit	25	100	24	2	Positive	646.54107 -> 347.54107
	DG(44:2)_C18:1	FALSE	750.698	Unit	451.698	Unit	25	100	24	2	Positive	750.69757 -> 451.69757
	DG(33:5)_C18:1	FALSE	590.478	Unit	291.478	Unit	25	100	24	2	Positive	590.47847 -> 291.47847
	DG(40:2)_C18:1	FALSE	694.635	Unit	395.635	Unit	25	100	24	2	Positive	694.63497 -> 395.63497
	DG(42:2)_C18:1	FALSE	722.666	Unit	423.666	Unit	25	100	24	2	Positive	722.66627 -> 423.66627
	DG(29:1)_C18:1	FALSE	542.478	Unit	243.478	Unit	25	100	24	2	Positive	542.47847 -> 243.47847
	DG(44:9),DG(43:2)_C18:2	FALSE	736.682	Unit	439.682	Unit	25	100	24	2	Positive	736.68187 -> 439.68187
	DG(O-40:9),DG(38:2)_C18:2	FALSE	666.604	Unit	369.604	Unit	25	100	24	2	Positive	666.60367 -> 369.60367
	DG(42:9),DG(41:2)_C18:2	FALSE	708.651	Unit	411.651	Unit	25	100	24	2	Positive	708.65057 -> 411.65057
	DG(40:9),DG(39:2)_C18:2	FALSE	680.619	Unit	383.619	Unit	25	100	24	2	Positive	680.61927 -> 383.61927
	DG(36:3)_C18:2	FALSE	636.557	Unit	339.557	Unit	25	100	24	2	Positive	636.55667 -> 339.55667
	DG(34:2)_C18:2	FALSE	610.541	Unit	313.541	Unit	25	100	24	2	Positive	610.54107 -> 313.54107
	DG(38:9),DG(dO-40:9),DG(37:2)_C18:2	FALSE	652.588	Unit	355.588	Unit	25	100	24	2	Positive	652.58797 -> 355.58797
	DG(44:10),DG(43:3)_C18:2	FALSE	734.666	Unit	437.666	Unit	25	100	24	2	Positive	734.66627 -> 437.66627
	DG(36:4),DG(O-37:4)_C18:2	FALSE	634.577	Unit	337.577	Unit	25	100	24	2	Positive	634.57747 -> 337.57747
	DG(44:8),DG(43:1)_C18:2	FALSE	738.698	Unit	441.698	Unit	25	100	24	2	Positive	738.69757 -> 441.69757
	DG(39:8),DG(O-40:8),DG(38:1)_C18:2	FALSE	668.619	Unit	371.619	Unit	25	100	24	2	Positive	668.61927 -> 371.61927
	DG(42:10),DG(41:3)_C18:2	FALSE	706.635	Unit	409.635	Unit	25	100	24	2	Positive	706.63497 -> 409.63497
	DG(O-38:9),DG(36:2)_C18:2	FALSE	638.572	Unit	341.572	Unit	25	100	24	2	Positive	638.57237 -> 341.57237
	DG(32:2)_C18:2	FALSE	582.51	Unit	285.51	Unit	25	100	24	2	Positive	582.50977 -> 285.50977
	DG(dO-38:9),DG(35:2)_C18:2	FALSE	624.557	Unit	327.557	Unit	25	100	24	2	Positive	624.55667 -> 327.55667
	DG(42:8),DG(41:1)_C18:2	FALSE	710.666	Unit	413.666	Unit	25	100	24	2	Positive	710.66627 -> 413.66627
	DG(40:10),DG(39:3)_C18:2	FALSE	678.604	Unit	381.604	Unit	25	100	24	2	Positive	678.60367 -> 381.60367
	DG(28:2)_C18:2	FALSE	526.447	Unit	229.447	Unit	25	100	24	2	Positive	526.44717 -> 229.44717
	DG(30:2)_C18:2	FALSE	554.478	Unit	257.478	Unit	25	100	24	2	Positive	554.47847 -> 257.47847
	DG(42:11),DG(41:4)_C18:2	FALSE	704.619	Unit	407.619	Unit	25	100	24	2	Positive	704.61927 -> 407.61927
	DG(34:3)_C18:2	FALSE	608.525	Unit	311.525	Unit	25	100	24	2	Positive	608.52537 -> 311.52537
	DG(40:8),DG(39:1)_C18:2	FALSE	682.635	Unit	385.635	Unit	25	100	24	2	Positive	682.63497 -> 385.63497
	DG(33:2)_C18:2	FALSE	596.525	Unit	299.525	Unit	25	100	24	2	Positive	596.52537 -> 299.52537
	DG(39:4)_C18:2	FALSE	676.588	Unit	379.588	Unit	25	100	24	2	Positive	676.58797 -> 379.58797
	DG(44:11),DG(43:4)_C18:2	FALSE	732.651	Unit	435.651	Unit	25	100	24	2	Positive	732.65057 -> 435.65057
	DG(44:2)_C18:2	FALSE	750.698	Unit	453.698	Unit	25	100	24	2	Positive	750.69757 -> 453.69757
	DG(37:3)_C18:2	FALSE	650.572	Unit	353.572	Unit	25	100	24	2	Positive	650.57237 -> 353.57237
	DG(40:2)_C18:2	FALSE	694.635	Unit	397.635	Unit	25	100	24	2	Positive	694.63497 -> 397.63497
	DG(38:3)_C18:2	FALSE	664.588	Unit	367.588	Unit	25	100	24	2	Positive	664.58797 -> 367.58797
	DG(38:8),DG(dO-40:8),DG(37:1)_C18:2	FALSE	654.604	Unit	357.604	Unit	25	100	24	2	Positive	654.60367 -> 357.60367
	DG(38:4)_C18:2	FALSE	662.572	Unit	365.572	Unit	25	100	24	2	Positive	662.57237 -> 365.57237
	DG(36:5)_C18:2	FALSE	632.525	Unit	335.525	Unit	25	100	24	2	Positive	632.52537 -> 335.52537
	DG(42:2)_C18:2	FALSE	722.666	Unit	425.666	Unit	25	100	24	2	Positive	722.66627 -> 425.66627
	DG(38:6),DG(dO-40:6)_C18:2	FALSE	658.614	Unit	361.614	Unit	25	100	24	2	Positive	658.61377 -> 361.61377
	DG(44:7),DG(43:0)_C18:2	FALSE	740.713	Unit	443.713	Unit	25	100	24	2	Positive	740.71317 -> 443.71317
	DG(44:3)_C18:2	FALSE	748.682	Unit	451.682	Unit	25	100	24	2	Positive	748.68187 -> 451.68187
	DG(O-38:8),DG(36:1)_C18:2	FALSE	640.588	Unit	343.588	Unit	25	100	24	2	Positive	640.58797 -> 343.58797

## Sheet: PC+PE_M3
Compound Group	Compound Name	ISTD?	Parent Ion	MS1 Res	Product Ion	MS2 Res	Dwell	Fragmentor	Collision Energy	Cell Accelerator Voltage	Polarity	MRM
	STD18:1(d7)LysoPC	FALSE	529.39	Unit	184.1	Unit	25	100	30	2	Positive	529.39 -> 184.1
	STD_15:0-18:1(d7)PC	FALSE	753.5	Unit	184.1	Unit	25	100	30	2	Positive	753.5 -> 184.1
	STD_15:0-18:1(d7) PE	FALSE	711.56	Unit	570.4	Unit	25	100	24	2	Positive	711.56 -> 570.4
	STD 18:1(d7) Lyso PE	FALSE	487.35	Unit	346.3	Unit	25	100	24	2	Positive	487.35 -> 346.3
	PC(38:4)	FALSE	810.601	Unit	184.1	Unit	25	100	30	2	Positive	810.601325 -> 184.1
	PC(O-38:9),PC(36:2),PC(O-37:2),PC(P-37:1)	FALSE	786.638	Unit	184.1	Unit	25	100	30	2	Positive	786.637625 -> 184.1
	PC(34:2),PC(O-35:2),PC(P-35:1)	FALSE	758.606	Unit	184.1	Unit	25	100	30	2	Positive	758.606325 -> 184.1
	PC(34:1),PC(O-35:1),PC(P-35:0)	FALSE	760.622	Unit	184.1	Unit	25	100	30	2	Positive	760.622025 -> 184.1
	PC(36:4),PC(O-37:4)	FALSE	782.606	Unit	184.1	Unit	25	100	30	2	Positive	782.606325 -> 184.1
	PC(38:6)	FALSE	806.57	Unit	184.1	Unit	25	100	30	2	Positive	806.570025 -> 184.1
	PC(36:3),PC(P-37:2)	FALSE	784.622	Unit	184.1	Unit	25	100	30	2	Positive	784.622025 -> 184.1
	PC(O-38:8),PC(36:1),PC(O-37:1),PC(P-37:0)	FALSE	788.653	Unit	184.1	Unit	25	100	30	2	Positive	788.653325 -> 184.1
	PC(38:3)	FALSE	812.617	Unit	184.1	Unit	25	100	30	2	Positive	812.616925 -> 184.1
	PC(40:6)	FALSE	834.601	Unit	184.1	Unit	25	100	30	2	Positive	834.601325 -> 184.1
	PC(38:5)	FALSE	808.586	Unit	184.1	Unit	25	100	30	2	Positive	808.585625 -> 184.1
	PC(40:7),PC(39:0),PC(O-40:0)	FALSE	832.716	Unit	184.1	Unit	25	100	30	2	Positive	832.715925 -> 184.1
	PC(34:0),PC(O-35:0)	FALSE	762.638	Unit	184.1	Unit	25	100	30	2	Positive	762.637625 -> 184.1
	LPC(18:0),PC(O-18:0),LPC(O-19:0)	FALSE	524.408	Unit	184.1	Unit	25	100	30	2	Positive	524.408025 -> 184.1
	PC(32:1),PC(O-33:1),PC(P-33:0)	FALSE	732.591	Unit	184.1	Unit	25	100	30	2	Positive	732.590725 -> 184.1
	PC(32:0),PC(O-33:0)	FALSE	734.606	Unit	184.1	Unit	25	100	30	2	Positive	734.606325 -> 184.1
	LPC(18:2),LPC(P-19:1)	FALSE	520.377	Unit	184.1	Unit	25	100	30	2	Positive	520.376725 -> 184.1
	PC(O-40:9),PC(38:2),PC(P-39:1)	FALSE	814.669	Unit	184.1	Unit	25	100	30	2	Positive	814.668925 -> 184.1
	PC(34:3),PC(P-35:2)	FALSE	756.591	Unit	184.1	Unit	25	100	30	2	Positive	756.590725 -> 184.1
	LPC(16:0),PC(O-16:0),LPC(O-17:0)	FALSE	496.377	Unit	184.1	Unit	25	100	30	2	Positive	496.376725 -> 184.1
	PC(40:5)	FALSE	836.617	Unit	184.1	Unit	25	100	30	2	Positive	836.616925 -> 184.1
	PC(30:1),PC(O-31:1),PC(P-31:0)	FALSE	704.559	Unit	184.1	Unit	25	100	30	2	Positive	704.559425 -> 184.1
	LPC(18:1),PC(O-18:1),PC(P-18:0)	FALSE	522.356	Unit	184.1	Unit	25	100	30	2	Positive	522.355925 -> 184.1
	PC(39:8),PC(O-40:8),PC(38:1),PC(O-39:1),PC(P-39:0)	FALSE	816.685	Unit	184.1	Unit	25	100	30	2	Positive	816.684625 -> 184.1
	PC(32:2),PC(O-33:2),PC(P-33:1)	FALSE	730.575	Unit	184.1	Unit	25	100	30	2	Positive	730.575025 -> 184.1
	PC(30:0),PC(O-31:0)	FALSE	706.575	Unit	184.1	Unit	25	100	30	2	Positive	706.575025 -> 184.1
	PC(36:5)	FALSE	780.554	Unit	184.1	Unit	25	100	30	2	Positive	780.554325 -> 184.1
	PC(37:7),PC(P-38:6),PC(36:0),PC(O-37:0)	FALSE	790.669	Unit	184.1	Unit	25	100	30	2	Positive	790.668925 -> 184.1
	LPC(20:4)	FALSE	544.34	Unit	184.1	Unit	25	100	30	2	Positive	544.340325 -> 184.1
	PC(35:2),PC(O-36:2),PC(P-36:1)	FALSE	772.622	Unit	184.1	Unit	25	100	30	2	Positive	772.622025 -> 184.1
	PC(34:4),PC(O-35:4)	FALSE	754.575	Unit	184.1	Unit	25	100	30	2	Positive	754.575025 -> 184.1
	PC(38:7),PC(37:0),PC(O-38:0)	FALSE	804.685	Unit	184.1	Unit	25	100	30	2	Positive	804.684625 -> 184.1
	PC(33:1),PC(O-34:1),PC(P-34:0)	FALSE	746.606	Unit	184.1	Unit	25	100	30	2	Positive	746.606325 -> 184.1
	PC(37:4),PC(O-38:4),PC(P-38:3)	FALSE	796.622	Unit	184.1	Unit	25	100	30	2	Positive	796.622025 -> 184.1
	PC(40:8),PC(39:1),PC(O-40:1),PC(P-40:0)	FALSE	830.7	Unit	184.1	Unit	25	100	30	2	Positive	830.700225 -> 184.1
	PC(36:8),PC(35:1),PC(O-36:1),PC(P-36:0)	FALSE	774.638	Unit	184.1	Unit	25	100	30	2	Positive	774.637625 -> 184.1
	PC(35:6),PC(P-36:5)	FALSE	764.559	Unit	184.1	Unit	25	100	30	2	Positive	764.559425 -> 184.1
	PC(40:4)	FALSE	838.633	Unit	184.1	Unit	25	100	30	2	Positive	838.632625 -> 184.1
	PC(38:8),PC(37:1),PC(O-38:1),PC(P-38:0)	FALSE	802.669	Unit	184.1	Unit	25	100	30	2	Positive	802.668925 -> 184.1
	PC(38:9),PC(37:2),PC(O-38:2),PC(P-38:1)	FALSE	800.653	Unit	184.1	Unit	25	100	30	2	Positive	800.653325 -> 184.1
	LPC(22:6)	FALSE	568.34	Unit	184.1	Unit	25	100	30	2	Positive	568.340325 -> 184.1
	PC(37:3),PC(O-38:3),PC(P-38:2)	FALSE	798.638	Unit	184.1	Unit	25	100	30	2	Positive	798.637625 -> 184.1
	PC(35:4),PC(O-36:4),PC(P-36:3)	FALSE	768.591	Unit	184.1	Unit	25	100	30	2	Positive	768.590725 -> 184.1
	PC(39:6),PC(O-40:6),PC(P-40:5)	FALSE	820.622	Unit	184.1	Unit	25	100	30	2	Positive	820.622025 -> 184.1
	PC(37:5),PC(O-38:5),PC(P-38:4)	FALSE	794.606	Unit	184.1	Unit	25	100	30	2	Positive	794.606325 -> 184.1
	PC(35:5),PC(O-36:5),PC(P-36:4)	FALSE	766.575	Unit	184.1	Unit	25	100	30	2	Positive	766.575025 -> 184.1
	PC(33:2),PC(O-34:2),PC(P-34:1)	FALSE	744.591	Unit	184.1	Unit	25	100	30	2	Positive	744.590725 -> 184.1
	PC(39:7),PC(P-40:6),PC(38:0),PC(O-39:0)	FALSE	818.7	Unit	184.1	Unit	25	100	30	2	Positive	818.700225 -> 184.1
	PC(35:3),PC(O-36:3),PC(P-36:2)	FALSE	770.606	Unit	184.1	Unit	25	100	30	2	Positive	770.606325 -> 184.1
	PC(28:0),PC(O-29:0)	FALSE	678.544	Unit	184.1	Unit	25	100	30	2	Positive	678.543725 -> 184.1
	LPC(20:3)	FALSE	546.356	Unit	184.1	Unit	25	100	30	2	Positive	546.355925 -> 184.1
	PC(31:1),PC(O-32:1),PC(P-32:0)	FALSE	718.575	Unit	184.1	Unit	25	100	30	2	Positive	718.575025 -> 184.1
	PC(37:6),PC(O-38:6),PC(P-38:5)	FALSE	792.591	Unit	184.1	Unit	25	100	30	2	Positive	792.590725 -> 184.1
	PC(31:0),PC(O-32:0)	FALSE	720.591	Unit	184.1	Unit	25	100	30	2	Positive	720.590725 -> 184.1
	PC(28:1),PC(P-29:0)	FALSE	676.528	Unit	184.1	Unit	25	100	30	2	Positive	676.528125 -> 184.1
	LPC(16:1),LPC(P-17:0)	FALSE	494.361	Unit	184.1	Unit	25	100	30	2	Positive	494.361025 -> 184.1
	PC(30:2),PC(P-31:1)	FALSE	702.544	Unit	184.1	Unit	25	100	30	2	Positive	702.543725 -> 184.1
	PC(39:4),PC(O-40:4),PC(P-40:3)	FALSE	824.653	Unit	184.1	Unit	25	100	30	2	Positive	824.653325 -> 184.1
	PC(39:5),PC(O-40:5),PC(P-40:4)	FALSE	822.638	Unit	184.1	Unit	25	100	30	2	Positive	822.637625 -> 184.1
	PC(36:6)	FALSE	778.539	Unit	184.1	Unit	25	100	30	2	Positive	778.538725 -> 184.1
	PC(31:3),PC(O-32:3)	FALSE	714.544	Unit	184.1	Unit	25	100	30	2	Positive	714.543725 -> 184.1
	PC(42:7),PC(41:0),PC(O-42:0)	FALSE	860.747	Unit	184.1	Unit	25	100	30	2	Positive	860.747225 -> 184.1
	PC(33:0),PC(O-34:0)	FALSE	748.622	Unit	184.1	Unit	25	100	30	2	Positive	748.622025 -> 184.1
	PC(40:10),PC(39:3),PC(O-40:3),PC(P-40:2)	FALSE	826.669	Unit	184.1	Unit	25	100	30	2	Positive	826.668925 -> 184.1
	PC(42:10),PC(41:3),PC(O-42:3),PC(P-42:2)	FALSE	854.7	Unit	184.1	Unit	25	100	30	2	Positive	854.700225 -> 184.1
	PC(29:1),PC(O-30:1),PC(P-30:0)	FALSE	690.544	Unit	184.1	Unit	25	100	30	2	Positive	690.543725 -> 184.1
	PC(40:3)	FALSE	840.648	Unit	184.1	Unit	25	100	30	2	Positive	840.648225 -> 184.1
	PC(34:5)	FALSE	752.523	Unit	184.1	Unit	25	100	30	2	Positive	752.523025 -> 184.1
	PC(33:3),PC(O-34:3),PC(P-34:2)	FALSE	742.575	Unit	184.1	Unit	25	100	30	2	Positive	742.575025 -> 184.1
	PC(40:2)	FALSE	842.664	Unit	184.1	Unit	25	100	30	2	Positive	842.663925 -> 184.1
	PC(16:0),PC(O-17:0),LPC(O-18:0)	FALSE	510.392	Unit	184.1	Unit	25	100	30	2	Positive	510.392325 -> 184.1
	LPC(22:5)	FALSE	570.356	Unit	184.1	Unit	25	100	30	2	Positive	570.355925 -> 184.1
	PC(40:1),PC(P-41:0)	FALSE	844.716	Unit	184.1	Unit	25	100	30	2	Positive	844.715925 -> 184.1
	PC(40:9),PC(39:2),PC(O-40:2),PC(P-40:1)	FALSE	828.685	Unit	184.1	Unit	25	100	30	2	Positive	828.684625 -> 184.1
	PC(33:5),PC(P-34:4)	FALSE	738.544	Unit	184.1	Unit	25	100	30	2	Positive	738.543725 -> 184.1
	PC(36:7),PC(35:0),PC(O-36:0)	FALSE	776.653	Unit	184.1	Unit	25	100	30	2	Positive	776.653325 -> 184.1
	PC(42:9),PC(41:2),PC(O-42:2),PC(P-42:1)	FALSE	856.716	Unit	184.1	Unit	25	100	30	2	Positive	856.715925 -> 184.1
	LPC(14:0),PC(O-14:0),LPC(O-15:0)	FALSE	468.345	Unit	184.1	Unit	25	100	30	2	Positive	468.345425 -> 184.1
	PC(42:6)	FALSE	862.633	Unit	184.1	Unit	25	100	30	2	Positive	862.632625 -> 184.1
	PC(42:8),PC(41:1),PC(O-42:1),PC(P-42:0)	FALSE	858.732	Unit	184.1	Unit	25	100	30	2	Positive	858.731525 -> 184.1
	PC(32:3),PC(P-33:2)	FALSE	728.559	Unit	184.1	Unit	25	100	30	2	Positive	728.559425 -> 184.1
	PC(34:6)	FALSE	750.507	Unit	184.1	Unit	25	100	30	2	Positive	750.507425 -> 184.1
	PC(41:6),PC(O-42:6)	FALSE	848.653	Unit	184.1	Unit	25	100	30	2	Positive	848.653325 -> 184.1
	LPC(20:2),PC(O-20:2)	FALSE	548.372	Unit	184.1	Unit	25	100	30	2	Positive	548.371625 -> 184.1
	PC(19:1),LPC(20:1),PC(O-20:1),PC(P-20:0)	FALSE	550.387	Unit	184.1	Unit	25	100	30	2	Positive	550.387225 -> 184.1
	PC(41:7),PC(P-42:6),PC(40:0),PC(O-41:0)	FALSE	846.732	Unit	184.1	Unit	25	100	30	2	Positive	846.731525 -> 184.1
	PC(33:4),PC(O-34:4),PC(O-34:4),PC(P-34:3)	FALSE	740.559	Unit	184.1	Unit	25	100	30	2	Positive	740.559425 -> 184.1
	PC(29:0),PC(O-30:0)	FALSE	692.559	Unit	184.1	Unit	25	100	30	2	Positive	692.559425 -> 184.1
	PC(41:5),PC(P-42:4)	FALSE	850.669	Unit	184.1	Unit	25	100	30	2	Positive	850.668925 -> 184.1
	PC(42:5)	FALSE	864.648	Unit	184.1	Unit	25	100	30	2	Positive	864.648225 -> 184.1
	PC(31:4)	FALSE	712.492	Unit	184.1	Unit	25	100	30	2	Positive	712.491725 -> 184.1
	PC(42:2)	FALSE	870.695	Unit	184.1	Unit	25	100	30	2	Positive	870.695225 -> 184.1
	PC(32:4)	FALSE	726.507	Unit	184.1	Unit	25	100	30	2	Positive	726.507425 -> 184.1
	PC(31:2),PC(O-32:2),PC(P-32:1)	FALSE	716.559	Unit	184.1	Unit	25	100	30	2	Positive	716.559425 -> 184.1
	PC(42:3)	FALSE	868.68	Unit	184.1	Unit	25	100	30	2	Positive	868.679525 -> 184.1
	PC(28:2)	FALSE	674.476	Unit	184.1	Unit	25	100	30	2	Positive	674.476125 -> 184.1
	PC(42:4)	FALSE	866.664	Unit	184.1	Unit	25	100	30	2	Positive	866.663925 -> 184.1
	LPC(20:5)	FALSE	542.325	Unit	184.1	Unit	25	100	30	2	Positive	542.324625 -> 184.1
	PC(42:11),PC(41:4),PC(O-42:4)	FALSE	852.685	Unit	184.1	Unit	25	100	30	2	Positive	852.684625 -> 184.1
	LPC(18:3)	FALSE	518.325	Unit	184.1	Unit	25	100	30	2	Positive	518.324625 -> 184.1
	PC(42:1)	FALSE	872.711	Unit	184.1	Unit	25	100	30	2	Positive	872.710825 -> 184.1
	PC(44:12),PC(O-44:5)	FALSE	878.7	Unit	184.1	Unit	25	100	30	2	Positive	878.700225 -> 184.1
	PC(19:0),LPC(20:0),PC(O-20:0)	FALSE	552.403	Unit	184.1	Unit	25	100	30	2	Positive	552.402925 -> 184.1
	PC(18:1),LPC(19:1),PC(O-19:1),LPC(P-20:0)	FALSE	536.408	Unit	184.1	Unit	25	100	30	2	Positive	536.408025 -> 184.1
	PC(26:1)	FALSE	648.46	Unit	184.1	Unit	25	100	30	2	Positive	648.460425 -> 184.1
	LPC(17:1),LPC(O-18:1),LPC(P-18:0)	FALSE	508.377	Unit	184.1	Unit	25	100	30	2	Positive	508.376725 -> 184.1
	PC(43:4),PC(O-44:4)	FALSE	880.716	Unit	184.1	Unit	25	100	30	2	Positive	880.715925 -> 184.1
	PC(27:1),PC(P-28:0)	FALSE	662.512	Unit	184.1	Unit	25	100	30	2	Positive	662.512425 -> 184.1
	PC(43:6)	FALSE	876.648	Unit	184.1	Unit	25	100	30	2	Positive	876.648225 -> 184.1
	PC(44:4)	FALSE	894.695	Unit	184.1	Unit	25	100	30	2	Positive	894.695225 -> 184.1
	PC(14:0),LPC(15:0),LPC(O-16:0)	FALSE	482.361	Unit	184.1	Unit	25	100	30	2	Positive	482.361025 -> 184.1
	PC(42:0)	FALSE	874.727	Unit	184.1	Unit	25	100	30	2	Positive	874.726525 -> 184.1
	PC(44:5)	FALSE	892.68	Unit	184.1	Unit	25	100	30	2	Positive	892.679525 -> 184.1
	PC(18:0),LPC(19:0),PC(O-19:0),LPC(O-20:0)	FALSE	538.424	Unit	184.1	Unit	25	100	30	2	Positive	538.423625 -> 184.1
	PC(21:1),LPC(22:1)	FALSE	578.419	Unit	184.1	Unit	25	100	30	2	Positive	578.418525 -> 184.1
	PC(26:0)	FALSE	650.476	Unit	184.1	Unit	25	100	30	2	Positive	650.476125 -> 184.1
	PC(29:2),PC(P-30:1)	FALSE	688.528	Unit	184.1	Unit	25	100	30	2	Positive	688.528125 -> 184.1
	LPC(22:4)	FALSE	572.372	Unit	184.1	Unit	25	100	30	2	Positive	572.371625 -> 184.1
	PC(43:2)	FALSE	884.711	Unit	184.1	Unit	25	100	30	2	Positive	884.710825 -> 184.1
	PC(44:8),PC(43:1)	FALSE	886.727	Unit	184.1	Unit	25	100	30	2	Positive	886.726525 -> 184.1
	PC(30:4)	FALSE	698.476	Unit	184.1	Unit	25	100	30	2	Positive	698.476125 -> 184.1
	PC(30:3)	FALSE	700.492	Unit	184.1	Unit	25	100	30	2	Positive	700.491725 -> 184.1
	PC(44:10),PC(O-44:3)	FALSE	882.732	Unit	184.1	Unit	25	100	30	2	Positive	882.731525 -> 184.1
	LPC(15:1),LPC(O-16:1),LPC(P-16:0)	FALSE	480.345	Unit	184.1	Unit	25	100	30	2	Positive	480.345425 -> 184.1
	PC(44:1)	FALSE	900.742	Unit	184.1	Unit	25	100	30	2	Positive	900.742125 -> 184.1
	PC(44:6)	FALSE	890.664	Unit	184.1	Unit	25	100	30	2	Positive	890.663925 -> 184.1
	PC(44:7),PC(43:0)	FALSE	888.742	Unit	184.1	Unit	25	100	30	2	Positive	888.742125 -> 184.1
	LPC(22:2)	FALSE	576.403	Unit	184.1	Unit	25	100	30	2	Positive	576.402925 -> 184.1
	PC(44:0)	FALSE	902.758	Unit	184.1	Unit	25	100	30	2	Positive	902.757825 -> 184.1
	LPC(6:0)	FALSE	356.184	Unit	184.1	Unit	25	100	30	2	Positive	356.183825 -> 184.1
	PC(24:0)	FALSE	622.445	Unit	184.1	Unit	25	100	30	2	Positive	622.444825 -> 184.1
	PC(48:0)	FALSE	958.82	Unit	184.1	Unit	25	100	30	2	Positive	958.820425 -> 184.1
	PC(20:1),PC(O-21:1)	FALSE	564.403	Unit	184.1	Unit	25	100	30	2	Positive	564.402925 -> 184.1
	PC(56:8)	FALSE	1054.82	Unit	184.1	Unit	25	100	30	2	Positive	1054.82042 -> 184.1
	PE(O-38:9),PE(36:2),PE(O-37:2),PE(P-37:1)	FALSE	744.591	Unit	603.591	Unit	25	100	24	2	Positive	744.590725 -> 603.590725
	PE(38:4)	FALSE	768.554	Unit	627.554	Unit	25	100	24	2	Positive	768.554325 -> 627.554325
	PE(38:6)	FALSE	764.523	Unit	623.523	Unit	25	100	24	2	Positive	764.523025 -> 623.523025
	PE(38:5)	FALSE	766.539	Unit	625.539	Unit	25	100	24	2	Positive	766.538725 -> 625.538725
	PE(36:3),PE(P-37:2)	FALSE	742.575	Unit	601.575	Unit	25	100	24	2	Positive	742.575025 -> 601.575025
	PE(40:6),PE(dO-40:0)	FALSE	792.685	Unit	651.685	Unit	25	100	24	2	Positive	792.684625 -> 651.684625
	PE(36:4),PE(O-37:4)	FALSE	740.559	Unit	599.559	Unit	25	100	24	2	Positive	740.559425 -> 599.559425
	PE(O-38:8),PE(36:1),PE(O-37:1),PE(P-37:0)	FALSE	746.606	Unit	605.606	Unit	25	100	24	2	Positive	746.606325 -> 605.606325
	PE(34:2),PE(O-35:2),PE(P-35:1)	FALSE	716.559	Unit	575.559	Unit	25	100	24	2	Positive	716.559425 -> 575.559425
	PE(40:7),PE(39:0),PE(O-40:0)	FALSE	790.669	Unit	649.669	Unit	25	100	24	2	Positive	790.668925 -> 649.668925
	PE(38:3)	FALSE	770.57	Unit	629.57	Unit	25	100	24	2	Positive	770.570025 -> 629.570025
	PE(34:1),PE(O-35:1),PE(P-35:0)	FALSE	718.575	Unit	577.575	Unit	25	100	24	2	Positive	718.575025 -> 577.575025
	PE(40:5)	FALSE	794.57	Unit	653.57	Unit	25	100	24	2	Positive	794.570025 -> 653.570025
	PE(34:3),PE(P-35:2)	FALSE	714.544	Unit	573.544	Unit	25	100	24	2	Positive	714.543725 -> 573.543725
	PE(36:5)	FALSE	738.507	Unit	597.507	Unit	25	100	24	2	Positive	738.507425 -> 597.507425
	PE(34:0),PE(O-35:0)	FALSE	720.591	Unit	579.591	Unit	25	100	24	2	Positive	720.590725 -> 579.590725
	PE(40:4)	FALSE	796.586	Unit	655.586	Unit	25	100	24	2	Positive	796.585625 -> 655.585625
	PE(32:1),PE(O-33:1),PE(P-33:0)	FALSE	690.544	Unit	549.544	Unit	25	100	24	2	Positive	690.543725 -> 549.543725
	PE(37:7),PE(P-38:6),PE(36:0),PE(O-37:0)	FALSE	748.622	Unit	607.622	Unit	25	100	24	2	Positive	748.622025 -> 607.622025
	PE(O-40:9),PE(38:2),PE(P-39:1)	FALSE	772.622	Unit	631.622	Unit	25	100	24	2	Positive	772.622025 -> 631.622025
	PE(38:7),PE(37:0),PE(O-38:0)	FALSE	762.638	Unit	621.638	Unit	25	100	24	2	Positive	762.637625 -> 621.637625
	LPE(18:2),LPE(P-19:1)	FALSE	478.33	Unit	337.33	Unit	25	100	24	2	Positive	478.329725 -> 337.329725
	LPE(18:1)	FALSE	480.309	Unit	339.309	Unit	25	100	24	2	Positive	480.309025 -> 339.309025
	PE(32:0),PE(O-33:0)	FALSE	692.559	Unit	551.559	Unit	25	100	24	2	Positive	692.559425 -> 551.559425
	PE(37:4),PE(O-38:4),PE(P-38:3)	FALSE	754.575	Unit	613.575	Unit	25	100	24	2	Positive	754.575025 -> 613.575025
	PE(35:5),PE(O-36:5),PE(P-36:4)	FALSE	724.528	Unit	583.528	Unit	25	100	24	2	Positive	724.528125 -> 583.528125
	PE(39:6),PE(O-40:6),PE(P-40:5)	FALSE	778.575	Unit	637.575	Unit	25	100	24	2	Positive	778.575025 -> 637.575025
	PE(dO-38:9),PE(35:2),PE(O-36:2),PE(P-36:1)	FALSE	730.575	Unit	589.575	Unit	25	100	24	2	Positive	730.575025 -> 589.575025
	PE(37:5),PE(O-38:5),PE(P-38:4)	FALSE	752.559	Unit	611.559	Unit	25	100	24	2	Positive	752.559425 -> 611.559425
	PE(32:2),PE(O-33:2),PE(P-33:1)	FALSE	688.528	Unit	547.528	Unit	25	100	24	2	Positive	688.528125 -> 547.528125
	LPE(22:6)	FALSE	526.293	Unit	385.293	Unit	25	100	24	2	Positive	526.293325 -> 385.293325
	PE(40:8),PE(39:1),PE(O-40:1),PE(P-40:0)	FALSE	788.653	Unit	647.653	Unit	25	100	24	2	Positive	788.653325 -> 647.653325
	PE(37:6),PE(O-38:6),PE(P-38:5)	FALSE	750.544	Unit	609.544	Unit	25	100	24	2	Positive	750.543725 -> 609.543725
	LPE(20:4)	FALSE	502.293	Unit	361.293	Unit	25	100	24	2	Positive	502.293325 -> 361.293325
	PE(39:8),PE(O-40:8),PE(P-40:7),PE(38:1),PE(O-39:1),PE(P-39:0)	FALSE	774.638	Unit	633.638	Unit	25	100	24	2	Positive	774.637625 -> 633.637625
	PE(34:4)	FALSE	712.492	Unit	571.492	Unit	25	100	24	2	Positive	712.491725 -> 571.491725
	PE(36:8),PE(dO-38:8),PE(35:1),PE(O-36:1),PE(P-36:0)	FALSE	732.591	Unit	591.591	Unit	25	100	24	2	Positive	732.590725 -> 591.590725
	PE(35:3),PE(O-36:3),PE(P-36:2)	FALSE	728.559	Unit	587.559	Unit	25	100	24	2	Positive	728.559425 -> 587.559425
	PE(39:5),PE(O-40:5),PE(P-40:4)	FALSE	780.591	Unit	639.591	Unit	25	100	24	2	Positive	780.590725 -> 639.590725
	PE(31:3)	FALSE	672.46	Unit	531.46	Unit	25	100	24	2	Positive	672.460425 -> 531.460425
	PE(39:4),PE(O-40:4),PE(P-40:3)	FALSE	782.606	Unit	641.606	Unit	25	100	24	2	Positive	782.606325 -> 641.606325
	PE(30:0),PE(O-31:0)	FALSE	664.528	Unit	523.528	Unit	25	100	24	2	Positive	664.528125 -> 523.528125
	PE(40:3)	FALSE	798.601	Unit	657.601	Unit	25	100	24	2	Positive	798.601325 -> 657.601325
	PE(38:9),PE(dO-40:9),PE(37:2),PE(O-38:2),PE(P-38:1)	FALSE	758.606	Unit	617.606	Unit	25	100	24	2	Positive	758.606325 -> 617.606325
	PE(42:7),PE(41:0),PE(O-42:0)	FALSE	818.7	Unit	677.7	Unit	25	100	24	2	Positive	818.700225 -> 677.700225
	PE(35:4),PE(O-36:4),PE(P-36:3)	FALSE	726.544	Unit	585.544	Unit	25	100	24	2	Positive	726.543725 -> 585.543725
	PE(39:7),PE(P-40:6),PE(38:0),PE(O-39:0)	FALSE	776.653	Unit	635.653	Unit	25	100	24	2	Positive	776.653325 -> 635.653325
	PE(33:2),PE(O-34:2),PE(P-34:1)	FALSE	702.544	Unit	561.544	Unit	25	100	24	2	Positive	702.543725 -> 561.543725
	PE(40:9),PE(39:2),PE(O-40:2),PE(P-40:1)	FALSE	786.638	Unit	645.638	Unit	25	100	24	2	Positive	786.637625 -> 645.637625
	PE(42:9),PE(41:2),PE(O-42:2),PE(P-42:1)	FALSE	814.669	Unit	673.669	Unit	25	100	24	2	Positive	814.668925 -> 673.668925
	PE(37:3),PE(O-38:3),PE(P-38:2)	FALSE	756.591	Unit	615.591	Unit	25	100	24	2	Positive	756.590725 -> 615.590725
	PE(30:1),PE(O-31:1),PE(P-31:0)	FALSE	662.512	Unit	521.512	Unit	25	100	24	2	Positive	662.512425 -> 521.512425
	PE(42:10),PE(41:3),PE(P-42:2)	FALSE	812.653	Unit	671.653	Unit	25	100	24	2	Positive	812.653325 -> 671.653325
	PE(28:0),PE(O-29:0)	FALSE	636.497	Unit	495.497	Unit	25	100	24	2	Positive	636.496825 -> 495.496825
	PE(41:6),PE(O-42:6)	FALSE	806.606	Unit	665.606	Unit	25	100	24	2	Positive	806.606325 -> 665.606325
	PE(36:6)	FALSE	736.492	Unit	595.492	Unit	25	100	24	2	Positive	736.491725 -> 595.491725
	PE(42:8),PE(41:1),PE(O-42:1),PE(P-42:0)	FALSE	816.685	Unit	675.685	Unit	25	100	24	2	Positive	816.684625 -> 675.684625
	PE(33:3),PE(O-34:3),PE(P-34:2)	FALSE	700.528	Unit	559.528	Unit	25	100	24	2	Positive	700.528125 -> 559.528125
	PE(33:1),PE(O-34:1),PE(P-34:0)	FALSE	704.559	Unit	563.559	Unit	25	100	24	2	Positive	704.559425 -> 563.559425
	PE(42:11),PE(41:4),PE(O-42:4)	FALSE	810.638	Unit	669.638	Unit	25	100	24	2	Positive	810.637625 -> 669.637625
	PE(35:6),PE(P-36:5)	FALSE	722.512	Unit	581.512	Unit	25	100	24	2	Positive	722.512425 -> 581.512425
	PE(31:2),PE(P-32:1)	FALSE	674.512	Unit	533.512	Unit	25	100	24	2	Positive	674.512425 -> 533.512425
	PE(42:5)	FALSE	822.601	Unit	681.601	Unit	25	100	24	2	Positive	822.601325 -> 681.601325
	LPE(22:5)	FALSE	528.309	Unit	387.309	Unit	25	100	24	2	Positive	528.309025 -> 387.309025
	PE(40:10),PE(39:3),PE(O-40:3),PE(P-40:2)	FALSE	784.622	Unit	643.622	Unit	25	100	24	2	Positive	784.622025 -> 643.622025
	PE(28:1),PE(P-29:0)	FALSE	634.481	Unit	493.481	Unit	25	100	24	2	Positive	634.481125 -> 493.481125
	PE(38:8),PE(dO-40:8),PE(37:1),PE(O-38:1),PE(P-38:0)	FALSE	760.622	Unit	619.622	Unit	25	100	24	2	Positive	760.622025 -> 619.622025
	PE(42:6)	FALSE	820.586	Unit	679.586	Unit	25	100	24	2	Positive	820.585625 -> 679.585625
	PE(30:2),PE(P-31:1)	FALSE	660.497	Unit	519.497	Unit	25	100	24	2	Positive	660.496825 -> 519.496825
	LPE(20:1)	FALSE	508.34	Unit	367.34	Unit	25	100	24	2	Positive	508.340325 -> 367.340325
	LPE(17:1),LPE(O-18:1),LPE(P-18:0)	FALSE	466.33	Unit	325.33	Unit	25	100	24	2	Positive	466.329725 -> 325.329725
	PE(41:5),PE(P-42:4)	FALSE	808.622	Unit	667.622	Unit	25	100	24	2	Positive	808.622025 -> 667.622025
	PE(34:5)	FALSE	710.476	Unit	569.476	Unit	25	100	24	2	Positive	710.476125 -> 569.476125
	LPE(O-20:4)	FALSE	488.314	Unit	347.314	Unit	25	100	24	2	Positive	488.314125 -> 347.314125
	LPE(16:1)	FALSE	452.278	Unit	311.278	Unit	25	100	24	2	Positive	452.277725 -> 311.277725
	PE(33:0),PE(O-34:0)	FALSE	706.575	Unit	565.575	Unit	25	100	24	2	Positive	706.575025 -> 565.575025
	PE(44:5)	FALSE	850.633	Unit	709.633	Unit	25	100	24	2	Positive	850.632625 -> 709.632625
	PE(42:4)	FALSE	824.617	Unit	683.617	Unit	25	100	24	2	Positive	824.616925 -> 683.616925
	PE(44:4)	FALSE	852.648	Unit	711.648	Unit	25	100	24	2	Positive	852.648225 -> 711.648225
	PE(36:7),PE(35:0),PE(O-36:0)	FALSE	734.606	Unit	593.606	Unit	25	100	24	2	Positive	734.606325 -> 593.606325

## Sheet: PS+PI+PG_M4
Compound Group	Compound Name	ISTD?	Parent Ion	MS1 Res	Product Ion	MS2 Res	Dwell	Fragmentor	Collision Energy	Cell Accelerator Voltage	Polarity	MRM
	STD_15:0-18:1(d7) PS (Na Salt)	FALSE	755.53	Unit	570.4	Unit	25	100	24	2	Positive	755.53 -> 570.4
	STD_15:0-18:1(d7) PI (NH4 Salt)	FALSE	847.6	Unit	570.4	Unit	25	100	20	2	Positive	847.6 -> 570.4
	STD_15:0-18:1(d7) PG (Na Salt)	FALSE	759.54	Unit	570.4	Unit	25	100	24	2	Positive	759.54 -> 570.4
	PS(P-37:1)	FALSE	788.581	Unit	603.581	Unit	25	100	24	2	Positive	788.580525 -> 603.580525
	PS(38:4)	FALSE	812.544	Unit	627.544	Unit	25	100	24	2	Positive	812.544125 -> 627.544125
	PS(P-37:0)	FALSE	790.596	Unit	605.596	Unit	25	100	24	2	Positive	790.596225 -> 605.596225
	PS(40:6)	FALSE	836.544	Unit	651.544	Unit	25	100	24	2	Positive	836.544125 -> 651.544125
	PS(25:0)	FALSE	638.403	Unit	453.403	Unit	25	100	24	2	Positive	638.403325 -> 453.403325
	PS(38:3)	FALSE	814.56	Unit	629.56	Unit	25	100	24	2	Positive	814.559825 -> 629.559825
	LPS(P-16:0)	FALSE	482.288	Unit	297.288	Unit	25	100	24	2	Positive	482.288325 -> 297.288325
	PS(40:5)	FALSE	838.56	Unit	653.56	Unit	25	100	24	2	Positive	838.559825 -> 653.559825
	PS(O-31:0)	FALSE	708.518	Unit	523.518	Unit	25	100	24	2	Positive	708.517925 -> 523.517925
	PS(P-37:2)	FALSE	786.565	Unit	601.565	Unit	25	100	24	2	Positive	786.564925 -> 601.564925
	LPS(14:1)	FALSE	468.236	Unit	283.236	Unit	25	100	24	2	Positive	468.236225 -> 283.236225
	PS(P-33:0)	FALSE	734.534	Unit	549.534	Unit	25	100	24	2	Positive	734.533625 -> 549.533625
	PS(36:4)	FALSE	784.513	Unit	599.513	Unit	25	100	24	2	Positive	784.512825 -> 599.512825
	PS(O-33:0)	FALSE	736.549	Unit	551.549	Unit	25	100	24	2	Positive	736.549225 -> 551.549225
	PS(40:4)	FALSE	840.575	Unit	655.575	Unit	25	100	24	2	Positive	840.575425 -> 655.575425
	LPS(O-18:0)	FALSE	512.335	Unit	327.335	Unit	25	100	24	2	Positive	512.335225 -> 327.335225
	PS(P-31:0)	FALSE	706.502	Unit	521.502	Unit	25	100	24	2	Positive	706.502325 -> 521.502325
	PS(38:5)	FALSE	810.529	Unit	625.529	Unit	25	100	24	2	Positive	810.528525 -> 625.528525
	PS(P-35:0)	FALSE	762.565	Unit	577.565	Unit	25	100	24	2	Positive	762.564925 -> 577.564925
	LPS(P-18:0)	FALSE	510.32	Unit	325.32	Unit	25	100	24	2	Positive	510.319625 -> 325.319625
	PS(26:0)	FALSE	652.419	Unit	467.419	Unit	25	100	24	2	Positive	652.418925 -> 467.418925
	PS(P-39:1)	FALSE	816.612	Unit	631.612	Unit	25	100	24	2	Positive	816.611825 -> 631.611825
	PS(O-37:0)	FALSE	792.612	Unit	607.612	Unit	25	100	24	2	Positive	792.611825 -> 607.611825
	PS(P-33:1)	FALSE	732.518	Unit	547.518	Unit	25	100	24	2	Positive	732.517925 -> 547.517925
	PS(38:6)	FALSE	808.513	Unit	623.513	Unit	25	100	24	2	Positive	808.512825 -> 623.512825
	PS(O-29:0)	FALSE	680.487	Unit	495.487	Unit	25	100	24	2	Positive	680.486625 -> 495.486625
	PS(24:0)	FALSE	624.388	Unit	439.388	Unit	25	100	24	2	Positive	624.387625 -> 439.387625
	PS(O-40:0)	FALSE	834.659	Unit	649.659	Unit	25	100	24	2	Positive	834.658825 -> 649.658825
	PS(P-35:1)	FALSE	760.549	Unit	575.549	Unit	25	100	24	2	Positive	760.549225 -> 575.549225
	PS(P-29:0)	FALSE	678.471	Unit	493.471	Unit	25	100	24	2	Positive	678.471025 -> 493.471025
	LPS(O-20:0)	FALSE	540.367	Unit	355.367	Unit	25	100	24	2	Positive	540.366525 -> 355.366525
	LPS(18:2)	FALSE	522.283	Unit	337.283	Unit	25	100	24	2	Positive	522.283225 -> 337.283225
	LPS(17:2)	FALSE	508.268	Unit	323.268	Unit	25	100	24	2	Positive	508.267525 -> 323.267525
	PS(34:4)	FALSE	756.482	Unit	571.482	Unit	25	100	24	2	Positive	756.481525 -> 571.481525
	PS(P-39:0)	FALSE	818.628	Unit	633.628	Unit	25	100	24	2	Positive	818.627525 -> 633.627525
	PS(26:1)	FALSE	650.403	Unit	465.403	Unit	25	100	24	2	Positive	650.403325 -> 465.403325
	PS(40:2)	FALSE	844.607	Unit	659.607	Unit	25	100	24	2	Positive	844.606725 -> 659.606725
	PI(38:4)	FALSE	904.557	Unit	627.557	Unit	25	100	20	2	Positive	904.5571 -> 627.5571
	PI(36:2),PI(O-37:2),PI(P-37:1)	FALSE	880.593	Unit	603.593	Unit	25	100	20	2	Positive	880.5935 -> 603.5935
	PI(38:3)	FALSE	906.573	Unit	629.573	Unit	25	100	20	2	Positive	906.5728 -> 629.5728
	PI(36:1),PI(O-37:1),PI(P-37:0)	FALSE	882.609	Unit	605.609	Unit	25	100	20	2	Positive	882.6092 -> 605.6092
	PI(38:5)	FALSE	902.542	Unit	625.542	Unit	25	100	20	2	Positive	902.5415 -> 625.5415
	PI(36:4)	FALSE	876.526	Unit	599.526	Unit	25	100	20	2	Positive	876.5258 -> 599.5258
	PI(34:1),PI(O-35:1),PI(P-35:0)	FALSE	854.578	Unit	577.578	Unit	25	100	20	2	Positive	854.5779 -> 577.5779
	PI(36:3),PI(P-37:2)	FALSE	878.578	Unit	601.578	Unit	25	100	20	2	Positive	878.5779 -> 601.5779
	PI(38:2),PI(P-39:1)	FALSE	908.625	Unit	631.625	Unit	25	100	20	2	Positive	908.6248 -> 631.6248
	PI(34:0),PI(O-35:0)	FALSE	856.593	Unit	579.593	Unit	25	100	20	2	Positive	856.5935 -> 579.5935
	LPI(19:0),LPI(O-20:0)	FALSE	632.38	Unit	355.38	Unit	25	100	20	2	Positive	632.3795 -> 355.3795
	PI(40:4)	FALSE	932.588	Unit	655.588	Unit	25	100	20	2	Positive	932.5884 -> 655.5884
	PI(32:0),PI(O-33:0)	FALSE	828.562	Unit	551.562	Unit	25	100	20	2	Positive	828.5622 -> 551.5622
	PI(34:2),PI(O-35:2),PI(P-35:1)	FALSE	852.562	Unit	575.562	Unit	25	100	20	2	Positive	852.5622 -> 575.5622
	PI(37:7),PI(P-38:6),PI(36:0),PI(O-37:0)	FALSE	884.625	Unit	607.625	Unit	25	100	20	2	Positive	884.6248 -> 607.6248
	PI(40:5)	FALSE	930.573	Unit	653.573	Unit	25	100	20	2	Positive	930.5728 -> 653.5728
	PI(40:6)	FALSE	928.557	Unit	651.557	Unit	25	100	20	2	Positive	928.5571 -> 651.5571
	PI(30:0),PI(O-31:0)	FALSE	800.531	Unit	523.531	Unit	25	100	20	2	Positive	800.5309 -> 523.5309
	PI(32:1),PI(O-33:1),PI(P-33:0)	FALSE	826.547	Unit	549.547	Unit	25	100	20	2	Positive	826.5466 -> 549.5466
	PI(37:4),PI(O-38:4),PI(P-38:3)	FALSE	890.578	Unit	613.578	Unit	25	100	20	2	Positive	890.5779 -> 613.5779
	PI(30:1),PI(O-31:1),PI(P-31:0)	FALSE	798.515	Unit	521.515	Unit	25	100	20	2	Positive	798.5153 -> 521.5153
	PI(38:6)	FALSE	900.526	Unit	623.526	Unit	25	100	20	2	Positive	900.5258 -> 623.5258
	PI(39:6),PI(O-40:6),PI(P-40:5)	FALSE	914.578	Unit	637.578	Unit	25	100	20	2	Positive	914.5779 -> 637.5779
	PI(37:3),PI(O-38:3),PI(P-38:2)	FALSE	892.593	Unit	615.593	Unit	25	100	20	2	Positive	892.5935 -> 615.5935
	PI(36:8),PI(35:1),PI(O-36:1),PI(P-36:0)	FALSE	868.593	Unit	591.593	Unit	25	100	20	2	Positive	868.5935 -> 591.5935
	PI(24:0)	FALSE	716.401	Unit	439.401	Unit	25	100	20	2	Positive	716.4006 -> 439.4006
	PI(36:5)	FALSE	874.51	Unit	597.51	Unit	25	100	20	2	Positive	874.5102 -> 597.5102
	LPI(21:0)	FALSE	660.374	Unit	383.374	Unit	25	100	20	2	Positive	660.3744 -> 383.3744
	PI(39:8),PI(38:1),PI(O-39:1),PI(P-39:0)	FALSE	910.64	Unit	633.64	Unit	25	100	20	2	Positive	910.6405 -> 633.6405
	PI(40:3)	FALSE	934.604	Unit	657.604	Unit	25	100	20	2	Positive	934.6041 -> 657.6041
	PI(26:0)	FALSE	744.432	Unit	467.432	Unit	25	100	20	2	Positive	744.4319 -> 467.4319
	PI(29:1),PI(O-30:1),PI(P-30:0)	FALSE	784.5	Unit	507.5	Unit	25	100	20	2	Positive	784.4996 -> 507.4996
	PI(28:0),PI(O-29:0)	FALSE	772.5	Unit	495.5	Unit	25	100	20	2	Positive	772.4996 -> 495.4996
	PI(31:1),PI(O-32:1),PI(P-32:0)	FALSE	812.531	Unit	535.531	Unit	25	100	20	2	Positive	812.5309 -> 535.5309
	PI(39:4),PI(O-40:4),PI(P-40:3)	FALSE	918.609	Unit	641.609	Unit	25	100	20	2	Positive	918.6092 -> 641.6092
	PG(30:0),PG(O-31:0)	FALSE	712.034	Unit	523.034	Unit	25	100	24	2	Positive	712.03437 -> 523.03437
	PG(28:0),PG(O-29:0)	FALSE	684.034	Unit	495.034	Unit	25	100	24	2	Positive	684.03437 -> 495.03437
	PG(26:0)	FALSE	656.034	Unit	467.034	Unit	25	100	24	2	Positive	656.03437 -> 467.03437
	PG(24:0)	FALSE	628.034	Unit	439.034	Unit	25	100	24	2	Positive	628.03437 -> 439.03437
	PG(30:1),PG(O-31:1),PG(P-31:0)	FALSE	710.034	Unit	521.034	Unit	25	100	24	2	Positive	710.03437 -> 521.03437
	PG(32:0),PG(O-33:0)	FALSE	740.034	Unit	551.034	Unit	25	100	24	2	Positive	740.03437 -> 551.03437
	PG(32:1),PG(O-33:1),PG(P-33:0)	FALSE	738.034	Unit	549.034	Unit	25	100	24	2	Positive	738.03437 -> 549.03437
	PG(O-35:1),PG(P-35:0)	FALSE	766.034	Unit	577.034	Unit	25	100	24	2	Positive	766.03437 -> 577.03437
	PG(28:1),PG(P-29:0)	FALSE	682.034	Unit	493.034	Unit	25	100	24	2	Positive	682.03437 -> 493.03437
	PG(O-35:2),PG(P-35:1)	FALSE	764.034	Unit	575.034	Unit	25	100	24	2	Positive	764.03437 -> 575.03437
	PG(30:2),PG(P-31:1)	FALSE	708.034	Unit	519.034	Unit	25	100	24	2	Positive	708.03437 -> 519.03437
	PG(34:0),PG(O-35:0)	FALSE	768.034	Unit	579.034	Unit	25	100	24	2	Positive	768.03437 -> 579.03437
	PG(32:2),PG(O-33:2),PG(P-33:1)	FALSE	736.034	Unit	547.034	Unit	25	100	24	2	Positive	736.03437 -> 547.03437
	PG(28:2)	FALSE	680.034	Unit	491.034	Unit	25	100	24	2	Positive	680.03437 -> 491.03437
	PG(20:0),LPG(21:0)	FALSE	572.034	Unit	383.034	Unit	25	100	24	2	Positive	572.03437 -> 383.03437
	PG(26:1)	FALSE	654.034	Unit	465.034	Unit	25	100	24	2	Positive	654.03437 -> 465.03437
	PG(O-37:2),PG(P-37:1)	FALSE	792.034	Unit	603.034	Unit	25	100	24	2	Positive	792.03437 -> 603.03437
	LPG(16:0)	FALSE	502.034	Unit	313.034	Unit	25	100	24	2	Positive	502.03437 -> 313.03437
	PG(36:1),PG(O-37:1),PG(P-37:0)	FALSE	794.034	Unit	605.034	Unit	25	100	24	2	Positive	794.03437 -> 605.03437
	PG(36:3),PG(P-37:2)	FALSE	790.034	Unit	601.034	Unit	25	100	24	2	Positive	790.03437 -> 601.03437
	LPG(14:0)	FALSE	474.034	Unit	285.034	Unit	25	100	24	2	Positive	474.03437 -> 285.03437
	PG(34:3),PG(P-35:2)	FALSE	762.034	Unit	573.034	Unit	25	100	24	2	Positive	762.03437 -> 573.03437
	LPG(12:0)	FALSE	446.034	Unit	257.034	Unit	25	100	24	2	Positive	446.03437 -> 257.03437
	PG(35:6),PG(P-36:5)	FALSE	770.034	Unit	581.034	Unit	25	100	24	2	Positive	770.03437 -> 581.03437
	PG(32:3),PG(P-33:2)	FALSE	734.034	Unit	545.034	Unit	25	100	24	2	Positive	734.03437 -> 545.03437
	LPG(19:0),LPG(O-20:0)	FALSE	544.034	Unit	355.034	Unit	25	100	24	2	Positive	544.03437 -> 355.03437
	LPG(18:1)	FALSE	528.034	Unit	339.034	Unit	25	100	24	2	Positive	528.03437 -> 339.03437
	PG(30:3)	FALSE	706.034	Unit	517.034	Unit	25	100	24	2	Positive	706.03437 -> 517.03437
	PG(36:4)	FALSE	788.034	Unit	599.034	Unit	25	100	24	2	Positive	788.03437 -> 599.03437
	PG(37:7),PG(P-38:6),PG(36:0),PG(O-37:0)	FALSE	796.034	Unit	607.034	Unit	25	100	24	2	Positive	796.03437 -> 607.03437
	PG(31:0),PG(O-32:0)	FALSE	726.034	Unit	537.034	Unit	25	100	24	2	Positive	726.03437 -> 537.03437
	LPG(18:2)	FALSE	526.034	Unit	337.034	Unit	25	100	24	2	Positive	526.03437 -> 337.03437
	PG(29:0),PG(O-30:0)	FALSE	698.034	Unit	509.034	Unit	25	100	24	2	Positive	698.03437 -> 509.03437
	PG(16:0),LPG(17:0),LPG(O-18:0)	FALSE	516.034	Unit	327.034	Unit	25	100	24	2	Positive	516.03437 -> 327.03437
	PG(33:0),PG(O-34:0)	FALSE	754.034	Unit	565.034	Unit	25	100	24	2	Positive	754.03437 -> 565.03437
	PG(38:3)	FALSE	818.034	Unit	629.034	Unit	25	100	24	2	Positive	818.03437 -> 629.03437
	PG(27:0),PG(O-28:0)	FALSE	670.034	Unit	481.034	Unit	25	100	24	2	Positive	670.03437 -> 481.03437
	PG(33:1),PG(O-34:1),PG(P-34:0)	FALSE	752.034	Unit	563.034	Unit	25	100	24	2	Positive	752.03437 -> 563.03437
	LPG(16:1)	FALSE	500.034	Unit	311.034	Unit	25	100	24	2	Positive	500.03437 -> 311.03437
	LPG(22:6)	FALSE	574.034	Unit	385.034	Unit	25	100	24	2	Positive	574.03437 -> 385.03437
	PG(31:1),PG(O-32:1),PG(P-32:0)	FALSE	724.034	Unit	535.034	Unit	25	100	24	2	Positive	724.03437 -> 535.03437
	PG(33:5),PG(P-34:4)	FALSE	744.034	Unit	555.034	Unit	25	100	24	2	Positive	744.03437 -> 555.03437
	PG(38:2),PG(P-39:1)	FALSE	820.034	Unit	631.034	Unit	25	100	24	2	Positive	820.03437 -> 631.03437
	PG(39:8),PG(38:1),PG(O-39:1),PG(P-39:0)	FALSE	822.034	Unit	633.034	Unit	25	100	24	2	Positive	822.03437 -> 633.03437
	PG(29:1),PG(O-30:1),PG(P-30:0)	FALSE	696.034	Unit	507.034	Unit	25	100	24	2	Positive	696.03437 -> 507.03437
	PG(32:4)	FALSE	732.034	Unit	543.034	Unit	25	100	24	2	Positive	732.03437 -> 543.03437
	PG(36:5)	FALSE	786.034	Unit	597.034	Unit	25	100	24	2	Positive	786.03437 -> 597.03437
	PG(34:4)	FALSE	760.034	Unit	571.034	Unit	25	100	24	2	Positive	760.03437 -> 571.03437
	PG(36:8),PG(35:1),PG(O-36:1),PG(P-36:0)	FALSE	780.034	Unit	591.034	Unit	25	100	24	2	Positive	780.03437 -> 591.03437
	PG(35:2),PG(O-36:2),PG(P-36:1)	FALSE	778.034	Unit	589.034	Unit	25	100	24	2	Positive	778.03437 -> 589.03437
	PG(25:0)	FALSE	642.034	Unit	453.034	Unit	25	100	24	2	Positive	642.03437 -> 453.03437
	LPG(18:0)	FALSE	530.034	Unit	341.034	Unit	25	100	24	2	Positive	530.03437 -> 341.03437
	PG(38:4)	FALSE	816.034	Unit	627.034	Unit	25	100	24	2	Positive	816.03437 -> 627.03437
	PG(30:4)	FALSE	704.034	Unit	515.034	Unit	25	100	24	2	Positive	704.03437 -> 515.03437
	PG(36:7),PG(35:0),PG(O-36:0)	FALSE	782.034	Unit	593.034	Unit	25	100	24	2	Positive	782.03437 -> 593.03437
	PG(27:1),PG(P-28:0)	FALSE	668.034	Unit	479.034	Unit	25	100	24	2	Positive	668.03437 -> 479.03437
	PG(37:6),PG(O-38:6),PG(P-38:5)	FALSE	798.034	Unit	609.034	Unit	25	100	24	2	Positive	798.03437 -> 609.03437

## Sheet: TAG 140_160_180_M5
Compound Group	Compound Name	ISTD?	Parent Ion	MS1 Res	Product Ion	MS2 Res	Dwell	Fragmentor	Collision Energy	Cell Accelerator Voltage	Polarity	MRM
	STD_15:0-18:1(d7)-15:0 TG	FALSE	829.8	Unit	570.4	Unit	25	100	26	2	Positive	829.8 -> 570.4
	[TG(40:0)]_FA14:0	FALSE	712.645	Unit	467.645	Unit	25	100	26	2	Positive	712.64547 -> 467.64547
	[TG(42:0)]_FA14:0	FALSE	740.677	Unit	495.677	Unit	25	100	26	2	Positive	740.67677 -> 495.67677
	[TG(38:0)]_FA14:0	FALSE	684.614	Unit	439.614	Unit	25	100	26	2	Positive	684.61417 -> 439.61417
	[TG(42:1)]_FA14:0	FALSE	738.661	Unit	493.661	Unit	25	100	26	2	Positive	738.66117 -> 493.66117
	[TG(46:1)]_FA14:0	FALSE	794.724	Unit	549.724	Unit	25	100	26	2	Positive	794.72377 -> 549.72377
	[TG(44:1)]_FA14:0	FALSE	766.692	Unit	521.692	Unit	25	100	26	2	Positive	766.69247 -> 521.69247
	[TG(44:0),TG(O-45:0)]_FA14:0	FALSE	768.744	Unit	523.744	Unit	25	100	26	2	Positive	768.74447 -> 523.74447
	[TG(49:8),TG(48:1)]_FA14:0	FALSE	822.755	Unit	577.755	Unit	25	100	26	2	Positive	822.75507 -> 577.75507
	[TG(46:2)]_FA14:0	FALSE	792.708	Unit	547.708	Unit	25	100	26	2	Positive	792.70807 -> 547.70807
	[TG(48:2)]_FA14:0	FALSE	820.739	Unit	575.739	Unit	25	100	26	2	Positive	820.73937 -> 575.73937
	[TG(44:2)]_FA14:0	FALSE	764.677	Unit	519.677	Unit	25	100	26	2	Positive	764.67677 -> 519.67677
	[TG(42:2)]_FA14:0	FALSE	736.645	Unit	491.645	Unit	25	100	26	2	Positive	736.64547 -> 491.64547
	[TG(40:1)]_FA14:0	FALSE	710.63	Unit	465.63	Unit	25	100	26	2	Positive	710.62987 -> 465.62987
	[TG(46:0)]_FA14:0	FALSE	796.739	Unit	551.739	Unit	25	100	26	2	Positive	796.73937 -> 551.73937
	[TG(51:9),TG(50:2)]_FA14:0	FALSE	848.771	Unit	603.771	Unit	25	100	26	2	Positive	848.77067 -> 603.77067
	[TG(50:3)]_FA14:0	FALSE	846.755	Unit	601.755	Unit	25	100	26	2	Positive	846.75507 -> 601.75507
	[TG(38:1)]_FA14:0	FALSE	682.599	Unit	437.599	Unit	25	100	26	2	Positive	682.59857 -> 437.59857
	[TG(49:7),TG(48:0)]_FA14:0	FALSE	824.771	Unit	579.771	Unit	25	100	26	2	Positive	824.77067 -> 579.77067
	[TG(48:3)]_FA14:0	FALSE	818.724	Unit	573.724	Unit	25	100	26	2	Positive	818.72377 -> 573.72377
	[TG(50:4)]_FA14:0	FALSE	844.739	Unit	599.739	Unit	25	100	26	2	Positive	844.73937 -> 599.73937
	[TG(51:8),TG(50:1)]_FA14:0	FALSE	850.786	Unit	605.786	Unit	25	100	26	2	Positive	850.78637 -> 605.78637
	[TG(44:3)]_FA14:0	FALSE	762.661	Unit	517.661	Unit	25	100	26	2	Positive	762.66117 -> 517.66117
	[TG(46:3)]_FA14:0	FALSE	790.692	Unit	545.692	Unit	25	100	26	2	Positive	790.69247 -> 545.69247
	[TG(42:3)]_FA14:0	FALSE	734.63	Unit	489.63	Unit	25	100	26	2	Positive	734.62987 -> 489.62987
	[TG(47:6)]_FA14:0	FALSE	798.661	Unit	553.661	Unit	25	100	26	2	Positive	798.66117 -> 553.66117
	[TG(40:2)]_FA14:0	FALSE	708.614	Unit	463.614	Unit	25	100	26	2	Positive	708.61417 -> 463.61417
	[TG(41:0)]_FA14:0	FALSE	726.661	Unit	481.661	Unit	25	100	26	2	Positive	726.66117 -> 481.66117
	[TG(43:0)]_FA14:0	FALSE	754.692	Unit	509.692	Unit	25	100	26	2	Positive	754.69247 -> 509.69247
	[TG(45:0)]_FA14:0	FALSE	782.724	Unit	537.724	Unit	25	100	26	2	Positive	782.72377 -> 537.72377
	[TG(52:4)]_FA14:0	FALSE	872.771	Unit	627.771	Unit	25	100	26	2	Positive	872.77067 -> 627.77067
	[TG(48:8),TG(47:1)]_FA14:0	FALSE	808.739	Unit	563.739	Unit	25	100	26	2	Positive	808.73937 -> 563.73937
	[TG(39:0)]_FA14:0	FALSE	698.63	Unit	453.63	Unit	25	100	26	2	Positive	698.62987 -> 453.62987
	[TG(48:4)]_FA14:0	FALSE	816.708	Unit	571.708	Unit	25	100	26	2	Positive	816.70807 -> 571.70807
	[TG(53:9),TG(52:2)]_FA14:0	FALSE	876.802	Unit	631.802	Unit	25	100	26	2	Positive	876.80197 -> 631.80197
	[TG(45:1)]_FA14:0	FALSE	780.708	Unit	535.708	Unit	25	100	26	2	Positive	780.70807 -> 535.70807
	[TG(48:7),TG(47:0)]_FA14:0	FALSE	810.755	Unit	565.755	Unit	25	100	26	2	Positive	810.75507 -> 565.75507
	[TG(43:1)]_FA14:0	FALSE	752.677	Unit	507.677	Unit	25	100	26	2	Positive	752.67677 -> 507.67677
	[TG(50:8),TG(49:1)]_FA14:0	FALSE	836.771	Unit	591.771	Unit	25	100	26	2	Positive	836.77067 -> 591.77067
	[TG(46:4)]_FA14:0	FALSE	788.677	Unit	543.677	Unit	25	100	26	2	Positive	788.67677 -> 543.67677
	[TG(41:1)]_FA14:0	FALSE	724.645	Unit	479.645	Unit	25	100	26	2	Positive	724.64547 -> 479.64547
	[TG(49:6)]_FA14:0	FALSE	826.692	Unit	581.692	Unit	25	100	26	2	Positive	826.69247 -> 581.69247
	[TG(47:2)]_FA14:0	FALSE	806.724	Unit	561.724	Unit	25	100	26	2	Positive	806.72377 -> 561.72377
	[TG(51:7),TG(50:0)]_FA14:0	FALSE	852.802	Unit	607.802	Unit	25	100	26	2	Positive	852.80197 -> 607.80197
	[TG(50:9),TG(49:2)]_FA14:0	FALSE	834.755	Unit	589.755	Unit	25	100	26	2	Positive	834.75507 -> 589.75507
	[TG(50:7),TG(49:0)]_FA14:0	FALSE	838.786	Unit	593.786	Unit	25	100	26	2	Positive	838.78637 -> 593.78637
	[TG(44:4)]_FA14:0	FALSE	760.645	Unit	515.645	Unit	25	100	26	2	Positive	760.64547 -> 515.64547
	[TG(53:8),TG(52:1)]_FA14:0	FALSE	878.818	Unit	633.818	Unit	25	100	26	2	Positive	878.81767 -> 633.81767
	[TG(52:9),TG(51:2)]_FA14:0	FALSE	862.786	Unit	617.786	Unit	25	100	26	2	Positive	862.78637 -> 617.78637
	[TG(46:6)]_FA14:0	FALSE	784.645	Unit	539.645	Unit	25	100	26	2	Positive	784.64547 -> 539.64547
	[TG(45:5)]_FA14:0	FALSE	772.645	Unit	527.645	Unit	25	100	26	2	Positive	772.64547 -> 527.64547
	[TG(37:0)]_FA14:0	FALSE	670.599	Unit	425.599	Unit	25	100	26	2	Positive	670.59857 -> 425.59857
	[TG(46:5)]_FA14:0	FALSE	786.661	Unit	541.661	Unit	25	100	26	2	Positive	786.66117 -> 541.66117
	[TG(48:5)]_FA14:0	FALSE	814.692	Unit	569.692	Unit	25	100	26	2	Positive	814.69247 -> 569.69247
	[TG(42:4)]_FA14:0	FALSE	732.614	Unit	487.614	Unit	25	100	26	2	Positive	732.61417 -> 487.61417
	[TG(45:2)]_FA14:0	FALSE	778.692	Unit	533.692	Unit	25	100	26	2	Positive	778.69247 -> 533.69247
	[TG(50:6)]_FA14:0	FALSE	840.708	Unit	595.708	Unit	25	100	26	2	Positive	840.70807 -> 595.70807
	[TG(39:1)]_FA14:0	FALSE	696.614	Unit	451.614	Unit	25	100	26	2	Positive	696.61417 -> 451.61417
	[TG(52:6)]_FA14:0	FALSE	868.739	Unit	623.739	Unit	25	100	26	2	Positive	868.73937 -> 623.73937
	[TG(48:6)]_FA14:0	FALSE	812.677	Unit	567.677	Unit	25	100	26	2	Positive	812.67677 -> 567.67677
	[TG(43:2)]_FA14:0	FALSE	750.661	Unit	505.661	Unit	25	100	26	2	Positive	750.66117 -> 505.66117
	[TG(49:3)]_FA14:0	FALSE	832.739	Unit	587.739	Unit	25	100	26	2	Positive	832.73937 -> 587.73937
	[TG(47:5)]_FA14:0	FALSE	800.677	Unit	555.677	Unit	25	100	26	2	Positive	800.67677 -> 555.67677
	[TG(47:3)]_FA14:0	FALSE	804.708	Unit	559.708	Unit	25	100	26	2	Positive	804.70807 -> 559.70807
	[TG(52:8),TG(51:1)]_FA14:0	FALSE	864.802	Unit	619.802	Unit	25	100	26	2	Positive	864.80197 -> 619.80197
	[TG(52:10),TG(51:3)]_FA14:0	FALSE	860.771	Unit	615.771	Unit	25	100	26	2	Positive	860.77067 -> 615.77067
	[TG(44:5)]_FA14:0	FALSE	758.63	Unit	513.63	Unit	25	100	26	2	Positive	758.62987 -> 513.62987
	[TG(41:2)]_FA14:0	FALSE	722.63	Unit	477.63	Unit	25	100	26	2	Positive	722.62987 -> 477.62987
	[TG(52:7),TG(51:0)]_FA14:0	FALSE	866.818	Unit	621.818	Unit	25	100	26	2	Positive	866.81767 -> 621.81767
	[TG(57:9),TG(56:2)]_FA14:0	FALSE	932.865	Unit	687.865	Unit	25	100	26	2	Positive	932.86457 -> 687.86457
	[TG(51:6)]_FA14:0	FALSE	854.724	Unit	609.724	Unit	25	100	26	2	Positive	854.72377 -> 609.72377
	[TG(53:7),TG(52:0)]_FA14:0	FALSE	880.833	Unit	635.833	Unit	25	100	26	2	Positive	880.83327 -> 635.83327
	[TG(57:12),TG(56:5)]_FA14:0	FALSE	926.818	Unit	681.818	Unit	25	100	26	2	Positive	926.81767 -> 681.81767
	[TG(57:10),TG(56:3)]_FA14:0	FALSE	930.849	Unit	685.849	Unit	25	100	26	2	Positive	930.84897 -> 685.84897
	[TG(45:3)]_FA14:0	FALSE	776.677	Unit	531.677	Unit	25	100	26	2	Positive	776.67677 -> 531.67677
	[TG(49:4)]_FA14:0	FALSE	830.724	Unit	585.724	Unit	25	100	26	2	Positive	830.72377 -> 585.72377
	[TG(40:0)]_FA16:0	FALSE	712.645	Unit	439.645	Unit	25	100	26	2	Positive	712.64547 -> 439.64547
	[TG(42:0)]_FA16:0	FALSE	740.677	Unit	467.677	Unit	25	100	26	2	Positive	740.67677 -> 467.67677
	[TG(44:0),TG(O-45:0)]_FA16:0	FALSE	768.744	Unit	495.744	Unit	25	100	26	2	Positive	768.74447 -> 495.74447
	[TG(38:0)]_FA16:0	FALSE	684.614	Unit	411.614	Unit	25	100	26	2	Positive	684.61417 -> 411.61417
	[TG(53:9),TG(52:2)]_FA16:0	FALSE	876.802	Unit	603.802	Unit	25	100	26	2	Positive	876.80197 -> 603.80197
	[TG(44:1)]_FA16:0	FALSE	766.692	Unit	493.692	Unit	25	100	26	2	Positive	766.69247 -> 493.69247
	[TG(46:1)]_FA16:0	FALSE	794.724	Unit	521.724	Unit	25	100	26	2	Positive	794.72377 -> 521.72377
	[TG(51:8),TG(50:1)]_FA16:0	FALSE	850.786	Unit	577.786	Unit	25	100	26	2	Positive	850.78637 -> 577.78637
	[TG(44:2)]_FA16:0	FALSE	764.677	Unit	491.677	Unit	25	100	26	2	Positive	764.67677 -> 491.67677
	[TG(42:1)]_FA16:0	FALSE	738.661	Unit	465.661	Unit	25	100	26	2	Positive	738.66117 -> 465.66117
	[TG(51:9),TG(50:2)]_FA16:0	FALSE	848.771	Unit	575.771	Unit	25	100	26	2	Positive	848.77067 -> 575.77067
	[TG(49:8),TG(48:1)]_FA16:0	FALSE	822.755	Unit	549.755	Unit	25	100	26	2	Positive	822.75507 -> 549.75507
	[TG(48:2)]_FA16:0	FALSE	820.739	Unit	547.739	Unit	25	100	26	2	Positive	820.73937 -> 547.73937
	[TG(46:2)]_FA16:0	FALSE	792.708	Unit	519.708	Unit	25	100	26	2	Positive	792.70807 -> 519.70807
	[TG(46:0)]_FA16:0	FALSE	796.739	Unit	523.739	Unit	25	100	26	2	Positive	796.73937 -> 523.73937
	[TG(53:8),TG(52:1)]_FA16:0	FALSE	878.818	Unit	605.818	Unit	25	100	26	2	Positive	878.81767 -> 605.81767
	[TG(52:4)]_FA16:0	FALSE	872.771	Unit	599.771	Unit	25	100	26	2	Positive	872.77067 -> 599.77067
	[TG(40:1)]_FA16:0	FALSE	710.63	Unit	437.63	Unit	25	100	26	2	Positive	710.62987 -> 437.62987
	[TG(50:3)]_FA16:0	FALSE	846.755	Unit	573.755	Unit	25	100	26	2	Positive	846.75507 -> 573.75507
	[TG(38:1)]_FA16:0	FALSE	682.599	Unit	409.599	Unit	25	100	26	2	Positive	682.59857 -> 409.59857
	[TG(49:7),TG(48:0)]_FA16:0	FALSE	824.771	Unit	551.771	Unit	25	100	26	2	Positive	824.77067 -> 551.77067
	[TG(47:6)]_FA16:0	FALSE	798.661	Unit	525.661	Unit	25	100	26	2	Positive	798.66117 -> 525.66117
	[TG(51:7),TG(50:0)]_FA16:0	FALSE	852.802	Unit	579.802	Unit	25	100	26	2	Positive	852.80197 -> 579.80197
	[TG(46:3)]_FA16:0	FALSE	790.692	Unit	517.692	Unit	25	100	26	2	Positive	790.69247 -> 517.69247
	[TG(48:3)]_FA16:0	FALSE	818.724	Unit	545.724	Unit	25	100	26	2	Positive	818.72377 -> 545.72377
	[TG(44:3)]_FA16:0	FALSE	762.661	Unit	489.661	Unit	25	100	26	2	Positive	762.66117 -> 489.66117
	[TG(42:2)]_FA16:0	FALSE	736.645	Unit	463.645	Unit	25	100	26	2	Positive	736.64547 -> 463.64547
	[TG(43:0)]_FA16:0	FALSE	754.692	Unit	481.692	Unit	25	100	26	2	Positive	754.69247 -> 481.69247
	[TG(53:7),TG(52:0)]_FA16:0	FALSE	880.833	Unit	607.833	Unit	25	100	26	2	Positive	880.83327 -> 607.83327
	[TG(52:9),TG(51:2)]_FA16:0	FALSE	862.786	Unit	589.786	Unit	25	100	26	2	Positive	862.78637 -> 589.78637
	[TG(41:0)]_FA16:0	FALSE	726.661	Unit	453.661	Unit	25	100	26	2	Positive	726.66117 -> 453.66117
	[TG(45:0)]_FA16:0	FALSE	782.724	Unit	509.724	Unit	25	100	26	2	Positive	782.72377 -> 509.72377
	[TG(49:6)]_FA16:0	FALSE	826.692	Unit	553.692	Unit	25	100	26	2	Positive	826.69247 -> 553.69247
	[TG(50:8),TG(49:1)]_FA16:0	FALSE	836.771	Unit	563.771	Unit	25	100	26	2	Positive	836.77067 -> 563.77067
	[TG(52:8),TG(51:1)]_FA16:0	FALSE	864.802	Unit	591.802	Unit	25	100	26	2	Positive	864.80197 -> 591.80197
	[TG(50:4)]_FA16:0	FALSE	844.739	Unit	571.739	Unit	25	100	26	2	Positive	844.73937 -> 571.73937
	[TG(40:2)]_FA16:0	FALSE	708.614	Unit	435.614	Unit	25	100	26	2	Positive	708.61417 -> 435.61417
	[TG(45:1)]_FA16:0	FALSE	780.708	Unit	507.708	Unit	25	100	26	2	Positive	780.70807 -> 507.70807
	[TG(48:4)]_FA16:0	FALSE	816.708	Unit	543.708	Unit	25	100	26	2	Positive	816.70807 -> 543.70807
	[TG(48:8),TG(47:1)]_FA16:0	FALSE	808.739	Unit	535.739	Unit	25	100	26	2	Positive	808.73937 -> 535.73937
	[TG(50:7),TG(49:0)]_FA16:0	FALSE	838.786	Unit	565.786	Unit	25	100	26	2	Positive	838.78637 -> 565.78637
	[TG(46:4)]_FA16:0	FALSE	788.677	Unit	515.677	Unit	25	100	26	2	Positive	788.67677 -> 515.67677
	[TG(45:3)]_FA16:0	FALSE	776.677	Unit	503.677	Unit	25	100	26	2	Positive	776.67677 -> 503.67677
	[TG(48:7),TG(47:0)]_FA16:0	FALSE	810.755	Unit	537.755	Unit	25	100	26	2	Positive	810.75507 -> 537.75507
	[TG(52:10),TG(51:3)]_FA16:0	FALSE	860.771	Unit	587.771	Unit	25	100	26	2	Positive	860.77067 -> 587.77067
	[TG(43:1)]_FA16:0	FALSE	752.677	Unit	479.677	Unit	25	100	26	2	Positive	752.67677 -> 479.67677
	[TG(56:6)]_FA16:0	FALSE	924.802	Unit	651.802	Unit	25	100	26	2	Positive	924.80197 -> 651.80197
	[TG(45:5)]_FA16:0	FALSE	772.645	Unit	499.645	Unit	25	100	26	2	Positive	772.64547 -> 499.64547
	[TG(51:6)]_FA16:0	FALSE	854.724	Unit	581.724	Unit	25	100	26	2	Positive	854.72377 -> 581.72377
	[TG(39:0)]_FA16:0	FALSE	698.63	Unit	425.63	Unit	25	100	26	2	Positive	698.62987 -> 425.62987
	[TG(48:6)]_FA16:0	FALSE	812.677	Unit	539.677	Unit	25	100	26	2	Positive	812.67677 -> 539.67677
	[TG(50:9),TG(49:2)]_FA16:0	FALSE	834.755	Unit	561.755	Unit	25	100	26	2	Positive	834.75507 -> 561.75507
	[TG(57:12),TG(56:5)]_FA16:0	FALSE	926.818	Unit	653.818	Unit	25	100	26	2	Positive	926.81767 -> 653.81767
	[TG(57:9),TG(56:2)]_FA16:0	FALSE	932.865	Unit	659.865	Unit	25	100	26	2	Positive	932.86457 -> 659.86457
	[TG(52:7),TG(51:0)]_FA16:0	FALSE	866.818	Unit	593.818	Unit	25	100	26	2	Positive	866.81767 -> 593.81767
	[TG(56:7),TG(55:0)]_FA16:0	FALSE	922.88	Unit	649.88	Unit	25	100	26	2	Positive	922.88027 -> 649.88027
	[TG(42:3)]_FA16:0	FALSE	734.63	Unit	461.63	Unit	25	100	26	2	Positive	734.62987 -> 461.62987
	[TG(48:5)]_FA16:0	FALSE	814.692	Unit	541.692	Unit	25	100	26	2	Positive	814.69247 -> 541.69247
	[TG(50:6)]_FA16:0	FALSE	840.708	Unit	567.708	Unit	25	100	26	2	Positive	840.70807 -> 567.70807
	[TG(57:11),TG(56:4)]_FA16:0	FALSE	928.833	Unit	655.833	Unit	25	100	26	2	Positive	928.83327 -> 655.83327
	[TG(46:6)]_FA16:0	FALSE	784.645	Unit	511.645	Unit	25	100	26	2	Positive	784.64547 -> 511.64547
	[TG(47:5)]_FA16:0	FALSE	800.677	Unit	527.677	Unit	25	100	26	2	Positive	800.67677 -> 527.67677
	[TG(44:4)]_FA16:0	FALSE	760.645	Unit	487.645	Unit	25	100	26	2	Positive	760.64547 -> 487.64547
	[TG(57:10),TG(56:3)]_FA16:0	FALSE	930.849	Unit	657.849	Unit	25	100	26	2	Positive	930.84897 -> 657.84897
	[TG(41:1)]_FA16:0	FALSE	724.645	Unit	451.645	Unit	25	100	26	2	Positive	724.64547 -> 451.64547
	[TG(45:2)]_FA16:0	FALSE	778.692	Unit	505.692	Unit	25	100	26	2	Positive	778.69247 -> 505.69247
	[TG(52:6)]_FA16:0	FALSE	868.739	Unit	595.739	Unit	25	100	26	2	Positive	868.73937 -> 595.73937
	[TG(56:8),TG(55:1)]_FA16:0	FALSE	920.865	Unit	647.865	Unit	25	100	26	2	Positive	920.86457 -> 647.86457
	[TG(47:2)]_FA16:0	FALSE	806.724	Unit	533.724	Unit	25	100	26	2	Positive	806.72377 -> 533.72377
	[TG(37:0)]_FA16:0	FALSE	670.599	Unit	397.599	Unit	25	100	26	2	Positive	670.59857 -> 397.59857
	[TG(39:1)]_FA16:0	FALSE	696.614	Unit	423.614	Unit	25	100	26	2	Positive	696.61417 -> 423.61417
	[TG(57:8),TG(56:1)]_FA16:0	FALSE	934.88	Unit	661.88	Unit	25	100	26	2	Positive	934.88027 -> 661.88027
	[TG(59:9),TG(58:2)]_FA16:0	FALSE	960.896	Unit	687.896	Unit	25	100	26	2	Positive	960.89587 -> 687.89587
	[TG(54:7),TG(53:0)]_FA16:0	FALSE	894.849	Unit	621.849	Unit	25	100	26	2	Positive	894.84897 -> 621.84897
	[TG(55:7),TG(54:0)]_FA16:0	FALSE	908.865	Unit	635.865	Unit	25	100	26	2	Positive	908.86457 -> 635.86457
	[TG(51:4)]_FA16:0	FALSE	858.755	Unit	585.755	Unit	25	100	26	2	Positive	858.75507 -> 585.75507
	[TG(43:2)]_FA16:0	FALSE	750.661	Unit	477.661	Unit	25	100	26	2	Positive	750.66117 -> 477.66117
	[TG(49:3)]_FA16:0	FALSE	832.739	Unit	559.739	Unit	25	100	26	2	Positive	832.73937 -> 559.73937
	[TG(59:10),TG(58:3)]_FA16:0	FALSE	958.88	Unit	685.88	Unit	25	100	26	2	Positive	958.88027 -> 685.88027
	[TG(46:5)]_FA16:0	FALSE	786.661	Unit	513.661	Unit	25	100	26	2	Positive	786.66117 -> 513.66117
	[TG(49:5)]_FA16:0	FALSE	828.708	Unit	555.708	Unit	25	100	26	2	Positive	828.70807 -> 555.70807
	[TG(59:11),TG(58:4)]_FA16:0	FALSE	956.865	Unit	683.865	Unit	25	100	26	2	Positive	956.86457 -> 683.86457
	[TG(53:6)]_FA16:0	FALSE	882.755	Unit	609.755	Unit	25	100	26	2	Positive	882.75507 -> 609.75507
	[TG(47:3)]_FA16:0	FALSE	804.708	Unit	531.708	Unit	25	100	26	2	Positive	804.70807 -> 531.70807
	[TG(53:8),TG(52:1)]_FA18:0	FALSE	878.818	Unit	577.818	Unit	25	100	26	2	Positive	878.81767 -> 577.81767
	[TG(53:9),TG(52:2)]_FA18:0	FALSE	876.802	Unit	575.802	Unit	25	100	26	2	Positive	876.80197 -> 575.80197
	[TG(44:0),TG(O-45:0)]_FA18:0	FALSE	768.744	Unit	467.744	Unit	25	100	26	2	Positive	768.74447 -> 467.74447
	[TG(42:0)]_FA18:0	FALSE	740.677	Unit	439.677	Unit	25	100	26	2	Positive	740.67677 -> 439.67677
	[TG(46:0)]_FA18:0	FALSE	796.739	Unit	495.739	Unit	25	100	26	2	Positive	796.73937 -> 495.73937
	[TG(40:0)]_FA18:0	FALSE	712.645	Unit	411.645	Unit	25	100	26	2	Positive	712.64547 -> 411.64547
	[TG(51:8),TG(50:1)]_FA18:0	FALSE	850.786	Unit	549.786	Unit	25	100	26	2	Positive	850.78637 -> 549.78637
	[TG(49:8),TG(48:1)]_FA18:0	FALSE	822.755	Unit	521.755	Unit	25	100	26	2	Positive	822.75507 -> 521.75507
	[TG(49:7),TG(48:0)]_FA18:0	FALSE	824.771	Unit	523.771	Unit	25	100	26	2	Positive	824.77067 -> 523.77067
	[TG(46:1)]_FA18:0	FALSE	794.724	Unit	493.724	Unit	25	100	26	2	Positive	794.72377 -> 493.72377
	[TG(51:7),TG(50:0)]_FA18:0	FALSE	852.802	Unit	551.802	Unit	25	100	26	2	Positive	852.80197 -> 551.80197
	[TG(48:2)]_FA18:0	FALSE	820.739	Unit	519.739	Unit	25	100	26	2	Positive	820.73937 -> 519.73937
	[TG(51:9),TG(50:2)]_FA18:0	FALSE	848.771	Unit	547.771	Unit	25	100	26	2	Positive	848.77067 -> 547.77067
	[TG(38:0)]_FA18:0	FALSE	684.614	Unit	383.614	Unit	25	100	26	2	Positive	684.61417 -> 383.61417
	[TG(53:7),TG(52:0)]_FA18:0	FALSE	880.833	Unit	579.833	Unit	25	100	26	2	Positive	880.83327 -> 579.83327
	[TG(46:2)]_FA18:0	FALSE	792.708	Unit	491.708	Unit	25	100	26	2	Positive	792.70807 -> 491.70807
	[TG(44:1)]_FA18:0	FALSE	766.692	Unit	465.692	Unit	25	100	26	2	Positive	766.69247 -> 465.69247
	[TG(42:1)]_FA18:0	FALSE	738.661	Unit	437.661	Unit	25	100	26	2	Positive	738.66117 -> 437.66117
	[TG(47:6)]_FA18:0	FALSE	798.661	Unit	497.661	Unit	25	100	26	2	Positive	798.66117 -> 497.66117
	[TG(40:1)]_FA18:0	FALSE	710.63	Unit	409.63	Unit	25	100	26	2	Positive	710.62987 -> 409.62987
	[TG(57:10),TG(56:3)]_FA18:0	FALSE	930.849	Unit	629.849	Unit	25	100	26	2	Positive	930.84897 -> 629.84897
	[TG(57:11),TG(56:4)]_FA18:0	FALSE	928.833	Unit	627.833	Unit	25	100	26	2	Positive	928.83327 -> 627.83327
	[TG(50:3)]_FA18:0	FALSE	846.755	Unit	545.755	Unit	25	100	26	2	Positive	846.75507 -> 545.75507
	[TG(49:6)]_FA18:0	FALSE	826.692	Unit	525.692	Unit	25	100	26	2	Positive	826.69247 -> 525.69247
	[TG(48:3)]_FA18:0	FALSE	818.724	Unit	517.724	Unit	25	100	26	2	Positive	818.72377 -> 517.72377
	[TG(57:12),TG(56:5)]_FA18:0	FALSE	926.818	Unit	625.818	Unit	25	100	26	2	Positive	926.81767 -> 625.81767
	[TG(52:8),TG(51:1)]_FA18:0	FALSE	864.802	Unit	563.802	Unit	25	100	26	2	Positive	864.80197 -> 563.80197
	[TG(38:1)]_FA18:0	FALSE	682.599	Unit	381.599	Unit	25	100	26	2	Positive	682.59857 -> 381.59857
	[TG(57:9),TG(56:2)]_FA18:0	FALSE	932.865	Unit	631.865	Unit	25	100	26	2	Positive	932.86457 -> 631.86457
	[TG(46:3)]_FA18:0	FALSE	790.692	Unit	489.692	Unit	25	100	26	2	Positive	790.69247 -> 489.69247
	[TG(44:2)]_FA18:0	FALSE	764.677	Unit	463.677	Unit	25	100	26	2	Positive	764.67677 -> 463.67677
	[TG(51:6)]_FA18:0	FALSE	854.724	Unit	553.724	Unit	25	100	26	2	Positive	854.72377 -> 553.72377
	[TG(40:2)]_FA18:0	FALSE	708.614	Unit	407.614	Unit	25	100	26	2	Positive	708.61417 -> 407.61417
	[TG(56:6)]_FA18:0	FALSE	924.802	Unit	623.802	Unit	25	100	26	2	Positive	924.80197 -> 623.80197
	[TG(52:4)]_FA18:0	FALSE	872.771	Unit	571.771	Unit	25	100	26	2	Positive	872.77067 -> 571.77067
	[TG(53:6)]_FA18:0	FALSE	882.755	Unit	581.755	Unit	25	100	26	2	Positive	882.75507 -> 581.75507
	[TG(55:7),TG(54:0)]_FA18:0	FALSE	908.865	Unit	607.865	Unit	25	100	26	2	Positive	908.86457 -> 607.86457
	[TG(37:0)]_FA18:0	FALSE	670.599	Unit	369.599	Unit	25	100	26	2	Positive	670.59857 -> 369.59857
	[TG(50:4)]_FA18:0	FALSE	844.739	Unit	543.739	Unit	25	100	26	2	Positive	844.73937 -> 543.73937
	[TG(52:7),TG(51:0)]_FA18:0	FALSE	866.818	Unit	565.818	Unit	25	100	26	2	Positive	866.81767 -> 565.81767
	[TG(50:8),TG(49:1)]_FA18:0	FALSE	836.771	Unit	535.771	Unit	25	100	26	2	Positive	836.77067 -> 535.77067
	[TG(45:0)]_FA18:0	FALSE	782.724	Unit	481.724	Unit	25	100	26	2	Positive	782.72377 -> 481.72377
	[TG(52:9),TG(51:2)]_FA18:0	FALSE	862.786	Unit	561.786	Unit	25	100	26	2	Positive	862.78637 -> 561.78637
	[TG(48:7),TG(47:0)]_FA18:0	FALSE	810.755	Unit	509.755	Unit	25	100	26	2	Positive	810.75507 -> 509.75507
	[TG(50:7),TG(49:0)]_FA18:0	FALSE	838.786	Unit	537.786	Unit	25	100	26	2	Positive	838.78637 -> 537.78637
	[TG(48:4)]_FA18:0	FALSE	816.708	Unit	515.708	Unit	25	100	26	2	Positive	816.70807 -> 515.70807
	[TG(57:8),TG(56:1)]_FA18:0	FALSE	934.88	Unit	633.88	Unit	25	100	26	2	Positive	934.88027 -> 633.88027
	[TG(59:13),TG(58:6)]_FA18:0	FALSE	952.833	Unit	651.833	Unit	25	100	26	2	Positive	952.83327 -> 651.83327
	[TG(59:12),TG(58:5)]_FA18:0	FALSE	954.849	Unit	653.849	Unit	25	100	26	2	Positive	954.84897 -> 653.84897
	[TG(48:8),TG(47:1)]_FA18:0	FALSE	808.739	Unit	507.739	Unit	25	100	26	2	Positive	808.73937 -> 507.73937
	[TG(54:7),TG(53:0)]_FA18:0	FALSE	894.849	Unit	593.849	Unit	25	100	26	2	Positive	894.84897 -> 593.84897
	[TG(46:4)]_FA18:0	FALSE	788.677	Unit	487.677	Unit	25	100	26	2	Positive	788.67677 -> 487.67677
	[TG(56:7),TG(55:0)]_FA18:0	FALSE	922.88	Unit	621.88	Unit	25	100	26	2	Positive	922.88027 -> 621.88027
	[TG(42:2)]_FA18:0	FALSE	736.645	Unit	435.645	Unit	25	100	26	2	Positive	736.64547 -> 435.64547
	[TG(45:1)]_FA18:0	FALSE	780.708	Unit	479.708	Unit	25	100	26	2	Positive	780.70807 -> 479.70807
	[TG(50:6)]_FA18:0	FALSE	840.708	Unit	539.708	Unit	25	100	26	2	Positive	840.70807 -> 539.70807
	[TG(59:9),TG(58:2)]_FA18:0	FALSE	960.896	Unit	659.896	Unit	25	100	26	2	Positive	960.89587 -> 659.89587
	[TG(46:6)]_FA18:0	FALSE	784.645	Unit	483.645	Unit	25	100	26	2	Positive	784.64547 -> 483.64547
	[TG(56:10),TG(55:3)]_FA18:0	FALSE	916.833	Unit	615.833	Unit	25	100	26	2	Positive	916.83327 -> 615.83327
	[TG(56:8),TG(55:1)]_FA18:0	FALSE	920.865	Unit	619.865	Unit	25	100	26	2	Positive	920.86457 -> 619.86457

## Sheet: TAG 161_181_182_M6
Compound Group	Compound Name	ISTD?	Parent Ion	MS1 Res	Product Ion	MS2 Res	Dwell	Fragmentor	Collision Energy	Cell Accelerator Voltage	Polarity	MRM
	STD_15:0-18:1(d7)-15:0 TG	FALSE	829.8	Unit	570.4	Unit	25	100	26	2	Positive	829.8 -> 570.4
	[TG(42:1)]_FA16:1	FALSE	738.661	Unit	467.661	Unit	25	100	26	2	Positive	738.66117 -> 467.66117
	[TG(44:1)]_FA16:1	FALSE	766.692	Unit	495.692	Unit	25	100	26	2	Positive	766.69247 -> 495.69247
	[TG(40:1)]_FA16:1	FALSE	710.63	Unit	439.63	Unit	25	100	26	2	Positive	710.62987 -> 439.62987
	[TG(46:1)]_FA16:1	FALSE	794.724	Unit	523.724	Unit	25	100	26	2	Positive	794.72377 -> 523.72377
	[TG(51:9),TG(50:2)]_FA16:1	FALSE	848.771	Unit	577.771	Unit	25	100	26	2	Positive	848.77067 -> 577.77067
	[TG(44:2)]_FA16:1	FALSE	764.677	Unit	493.677	Unit	25	100	26	2	Positive	764.67677 -> 493.67677
	[TG(52:4)]_FA16:1	FALSE	872.771	Unit	601.771	Unit	25	100	26	2	Positive	872.77067 -> 601.77067
	[TG(46:2)]_FA16:1	FALSE	792.708	Unit	521.708	Unit	25	100	26	2	Positive	792.70807 -> 521.70807
	[TG(38:1)]_FA16:1	FALSE	682.599	Unit	411.599	Unit	25	100	26	2	Positive	682.59857 -> 411.59857
	[TG(49:8),TG(48:1)]_FA16:1	FALSE	822.755	Unit	551.755	Unit	25	100	26	2	Positive	822.75507 -> 551.75507
	[TG(50:3)]_FA16:1	FALSE	846.755	Unit	575.755	Unit	25	100	26	2	Positive	846.75507 -> 575.75507
	[TG(48:2)]_FA16:1	FALSE	820.739	Unit	549.739	Unit	25	100	26	2	Positive	820.73937 -> 549.73937
	[TG(48:3)]_FA16:1	FALSE	818.724	Unit	547.724	Unit	25	100	26	2	Positive	818.72377 -> 547.72377
	[TG(46:3)]_FA16:1	FALSE	790.692	Unit	519.692	Unit	25	100	26	2	Positive	790.69247 -> 519.69247
	[TG(44:3)]_FA16:1	FALSE	762.661	Unit	491.661	Unit	25	100	26	2	Positive	762.66117 -> 491.66117
	[TG(42:2)]_FA16:1	FALSE	736.645	Unit	465.645	Unit	25	100	26	2	Positive	736.64547 -> 465.64547
	[TG(53:9),TG(52:2)]_FA16:1	FALSE	876.802	Unit	605.802	Unit	25	100	26	2	Positive	876.80197 -> 605.80197
	[TG(51:8),TG(50:1)]_FA16:1	FALSE	850.786	Unit	579.786	Unit	25	100	26	2	Positive	850.78637 -> 579.78637
	[TG(40:2)]_FA16:1	FALSE	708.614	Unit	437.614	Unit	25	100	26	2	Positive	708.61417 -> 437.61417
	[TG(50:4)]_FA16:1	FALSE	844.739	Unit	573.739	Unit	25	100	26	2	Positive	844.73937 -> 573.73937
	[TG(49:7),TG(48:0)]_FA16:1	FALSE	824.771	Unit	553.771	Unit	25	100	26	2	Positive	824.77067 -> 553.77067
	[TG(46:4)]_FA16:1	FALSE	788.677	Unit	517.677	Unit	25	100	26	2	Positive	788.67677 -> 517.67677
	[TG(48:4)]_FA16:1	FALSE	816.708	Unit	545.708	Unit	25	100	26	2	Positive	816.70807 -> 545.70807
	[TG(44:4)]_FA16:1	FALSE	760.645	Unit	489.645	Unit	25	100	26	2	Positive	760.64547 -> 489.64547
	[TG(53:8),TG(52:1)]_FA16:1	FALSE	878.818	Unit	607.818	Unit	25	100	26	2	Positive	878.81767 -> 607.81767
	[TG(42:3)]_FA16:1	FALSE	734.63	Unit	463.63	Unit	25	100	26	2	Positive	734.62987 -> 463.62987
	[TG(45:1)]_FA16:1	FALSE	780.708	Unit	509.708	Unit	25	100	26	2	Positive	780.70807 -> 509.70807
	[TG(50:9),TG(49:2)]_FA16:1	FALSE	834.755	Unit	563.755	Unit	25	100	26	2	Positive	834.75507 -> 563.75507
	[TG(50:8),TG(49:1)]_FA16:1	FALSE	836.771	Unit	565.771	Unit	25	100	26	2	Positive	836.77067 -> 565.77067
	[TG(52:10),TG(51:3)]_FA16:1	FALSE	860.771	Unit	589.771	Unit	25	100	26	2	Positive	860.77067 -> 589.77067
	[TG(52:9),TG(51:2)]_FA16:1	FALSE	862.786	Unit	591.786	Unit	25	100	26	2	Positive	862.78637 -> 591.78637
	[TG(52:6)]_FA16:1	FALSE	868.739	Unit	597.739	Unit	25	100	26	2	Positive	868.73937 -> 597.73937
	[TG(51:7),TG(50:0)]_FA16:1	FALSE	852.802	Unit	581.802	Unit	25	100	26	2	Positive	852.80197 -> 581.80197
	[TG(43:1)]_FA16:1	FALSE	752.677	Unit	481.677	Unit	25	100	26	2	Positive	752.67677 -> 481.67677
	[TG(47:2)]_FA16:1	FALSE	806.724	Unit	535.724	Unit	25	100	26	2	Positive	806.72377 -> 535.72377
	[TG(48:8),TG(47:1)]_FA16:1	FALSE	808.739	Unit	537.739	Unit	25	100	26	2	Positive	808.73937 -> 537.73937
	[TG(45:2)]_FA16:1	FALSE	778.692	Unit	507.692	Unit	25	100	26	2	Positive	778.69247 -> 507.69247
	[TG(52:8),TG(51:1)]_FA16:1	FALSE	864.802	Unit	593.802	Unit	25	100	26	2	Positive	864.80197 -> 593.80197
	[TG(46:5)]_FA16:1	FALSE	786.661	Unit	515.661	Unit	25	100	26	2	Positive	786.66117 -> 515.66117
	[TG(56:6)]_FA16:1	FALSE	924.802	Unit	653.802	Unit	25	100	26	2	Positive	924.80197 -> 653.80197
	[TG(51:4)]_FA16:1	FALSE	858.755	Unit	587.755	Unit	25	100	26	2	Positive	858.75507 -> 587.75507
	[TG(41:1)]_FA16:1	FALSE	724.645	Unit	453.645	Unit	25	100	26	2	Positive	724.64547 -> 453.64547
	[TG(50:6)]_FA16:1	FALSE	840.708	Unit	569.708	Unit	25	100	26	2	Positive	840.70807 -> 569.70807
	[TG(48:5)]_FA16:1	FALSE	814.692	Unit	543.692	Unit	25	100	26	2	Positive	814.69247 -> 543.69247
	[TG(43:2)]_FA16:1	FALSE	750.661	Unit	479.661	Unit	25	100	26	2	Positive	750.66117 -> 479.66117
	[TG(49:3)]_FA16:1	FALSE	832.739	Unit	561.739	Unit	25	100	26	2	Positive	832.73937 -> 561.73937
	[TG(54:7),TG(53:0)]_FA16:1	FALSE	894.849	Unit	623.849	Unit	25	100	26	2	Positive	894.84897 -> 623.84897
	[TG(57:12),TG(56:5)]_FA16:1	FALSE	926.818	Unit	655.818	Unit	25	100	26	2	Positive	926.81767 -> 655.81767
	[TG(53:9),TG(52:2)]_FA18:1	FALSE	876.802	Unit	577.802	Unit	25	100	26	2	Positive	876.80197 -> 577.80197
	[TG(44:1)]_FA18:1	FALSE	766.692	Unit	467.692	Unit	25	100	26	2	Positive	766.69247 -> 467.69247
	[TG(46:1)]_FA18:1	FALSE	794.724	Unit	495.724	Unit	25	100	26	2	Positive	794.72377 -> 495.72377
	[TG(42:1)]_FA18:1	FALSE	738.661	Unit	439.661	Unit	25	100	26	2	Positive	738.66117 -> 439.66117
	[TG(49:8),TG(48:1)]_FA18:1	FALSE	822.755	Unit	523.755	Unit	25	100	26	2	Positive	822.75507 -> 523.75507
	[TG(40:1)]_FA18:1	FALSE	710.63	Unit	411.63	Unit	25	100	26	2	Positive	710.62987 -> 411.62987
	[TG(53:8),TG(52:1)]_FA18:1	FALSE	878.818	Unit	579.818	Unit	25	100	26	2	Positive	878.81767 -> 579.81767
	[TG(51:9),TG(50:2)]_FA18:1	FALSE	848.771	Unit	549.771	Unit	25	100	26	2	Positive	848.77067 -> 549.77067
	[TG(48:2)]_FA18:1	FALSE	820.739	Unit	521.739	Unit	25	100	26	2	Positive	820.73937 -> 521.73937
	[TG(46:2)]_FA18:1	FALSE	792.708	Unit	493.708	Unit	25	100	26	2	Positive	792.70807 -> 493.70807
	[TG(51:8),TG(50:1)]_FA18:1	FALSE	850.786	Unit	551.786	Unit	25	100	26	2	Positive	850.78637 -> 551.78637
	[TG(38:1)]_FA18:1	FALSE	682.599	Unit	383.599	Unit	25	100	26	2	Positive	682.59857 -> 383.59857
	[TG(50:3)]_FA18:1	FALSE	846.755	Unit	547.755	Unit	25	100	26	2	Positive	846.75507 -> 547.75507
	[TG(48:3)]_FA18:1	FALSE	818.724	Unit	519.724	Unit	25	100	26	2	Positive	818.72377 -> 519.72377
	[TG(46:3)]_FA18:1	FALSE	790.692	Unit	491.692	Unit	25	100	26	2	Positive	790.69247 -> 491.69247
	[TG(52:4)]_FA18:1	FALSE	872.771	Unit	573.771	Unit	25	100	26	2	Positive	872.77067 -> 573.77067
	[TG(44:2)]_FA18:1	FALSE	764.677	Unit	465.677	Unit	25	100	26	2	Positive	764.67677 -> 465.67677
	[TG(42:2)]_FA18:1	FALSE	736.645	Unit	437.645	Unit	25	100	26	2	Positive	736.64547 -> 437.64547
	[TG(49:7),TG(48:0)]_FA18:1	FALSE	824.771	Unit	525.771	Unit	25	100	26	2	Positive	824.77067 -> 525.77067
	[TG(40:2)]_FA18:1	FALSE	708.614	Unit	409.614	Unit	25	100	26	2	Positive	708.61417 -> 409.61417
	[TG(51:7),TG(50:0)]_FA18:1	FALSE	852.802	Unit	553.802	Unit	25	100	26	2	Positive	852.80197 -> 553.80197
	[TG(57:12),TG(56:5)]_FA18:1	FALSE	926.818	Unit	627.818	Unit	25	100	26	2	Positive	926.81767 -> 627.81767
	[TG(57:11),TG(56:4)]_FA18:1	FALSE	928.833	Unit	629.833	Unit	25	100	26	2	Positive	928.83327 -> 629.83327
	[TG(48:4)]_FA18:1	FALSE	816.708	Unit	517.708	Unit	25	100	26	2	Positive	816.70807 -> 517.70807
	[TG(50:4)]_FA18:1	FALSE	844.739	Unit	545.739	Unit	25	100	26	2	Positive	844.73937 -> 545.73937
	[TG(46:4)]_FA18:1	FALSE	788.677	Unit	489.677	Unit	25	100	26	2	Positive	788.67677 -> 489.67677
	[TG(57:10),TG(56:3)]_FA18:1	FALSE	930.849	Unit	631.849	Unit	25	100	26	2	Positive	930.84897 -> 631.84897
	[TG(52:9),TG(51:2)]_FA18:1	FALSE	862.786	Unit	563.786	Unit	25	100	26	2	Positive	862.78637 -> 563.78637
	[TG(53:7),TG(52:0)]_FA18:1	FALSE	880.833	Unit	581.833	Unit	25	100	26	2	Positive	880.83327 -> 581.83327
	[TG(44:3)]_FA18:1	FALSE	762.661	Unit	463.661	Unit	25	100	26	2	Positive	762.66117 -> 463.66117
	[TG(56:6)]_FA18:1	FALSE	924.802	Unit	625.802	Unit	25	100	26	2	Positive	924.80197 -> 625.80197
	[TG(52:8),TG(51:1)]_FA18:1	FALSE	864.802	Unit	565.802	Unit	25	100	26	2	Positive	864.80197 -> 565.80197
	[TG(57:9),TG(56:2)]_FA18:1	FALSE	932.865	Unit	633.865	Unit	25	100	26	2	Positive	932.86457 -> 633.86457
	[TG(48:8),TG(47:1)]_FA18:1	FALSE	808.739	Unit	509.739	Unit	25	100	26	2	Positive	808.73937 -> 509.73937
	[TG(50:8),TG(49:1)]_FA18:1	FALSE	836.771	Unit	537.771	Unit	25	100	26	2	Positive	836.77067 -> 537.77067
	[TG(45:1)]_FA18:1	FALSE	780.708	Unit	481.708	Unit	25	100	26	2	Positive	780.70807 -> 481.70807
	[TG(52:10),TG(51:3)]_FA18:1	FALSE	860.771	Unit	561.771	Unit	25	100	26	2	Positive	860.77067 -> 561.77067
	[TG(50:9),TG(49:2)]_FA18:1	FALSE	834.755	Unit	535.755	Unit	25	100	26	2	Positive	834.75507 -> 535.75507
	[TG(47:2)]_FA18:1	FALSE	806.724	Unit	507.724	Unit	25	100	26	2	Positive	806.72377 -> 507.72377
	[TG(43:1)]_FA18:1	FALSE	752.677	Unit	453.677	Unit	25	100	26	2	Positive	752.67677 -> 453.67677
	[TG(42:3)]_FA18:1	FALSE	734.63	Unit	435.63	Unit	25	100	26	2	Positive	734.62987 -> 435.62987
	[TG(56:7),TG(55:0)]_FA18:1	FALSE	922.88	Unit	623.88	Unit	25	100	26	2	Positive	922.88027 -> 623.88027
	[TG(56:10),TG(55:3)]_FA18:1	FALSE	916.833	Unit	617.833	Unit	25	100	26	2	Positive	916.83327 -> 617.83327
	[TG(48:5)]_FA18:1	FALSE	814.692	Unit	515.692	Unit	25	100	26	2	Positive	814.69247 -> 515.69247
	[TG(45:2)]_FA18:1	FALSE	778.692	Unit	479.692	Unit	25	100	26	2	Positive	778.69247 -> 479.69247
	[TG(56:11),TG(55:4)]_FA18:1	FALSE	914.818	Unit	615.818	Unit	25	100	26	2	Positive	914.81767 -> 615.81767
	[TG(59:10),TG(58:3)]_FA18:1	FALSE	958.88	Unit	659.88	Unit	25	100	26	2	Positive	958.88027 -> 659.88027
	[TG(59:13),TG(58:6)]_FA18:1	FALSE	952.833	Unit	653.833	Unit	25	100	26	2	Positive	952.83327 -> 653.83327
	[TG(47:6)]_FA18:1	FALSE	798.661	Unit	499.661	Unit	25	100	26	2	Positive	798.66117 -> 499.66117
	[TG(50:7),TG(49:0)]_FA18:1	FALSE	838.786	Unit	539.786	Unit	25	100	26	2	Positive	838.78637 -> 539.78637
	[TG(59:11),TG(58:4)]_FA18:1	FALSE	956.865	Unit	657.865	Unit	25	100	26	2	Positive	956.86457 -> 657.86457
	[TG(59:12),TG(58:5)]_FA18:1	FALSE	954.849	Unit	655.849	Unit	25	100	26	2	Positive	954.84897 -> 655.84897
	[TG(55:7),TG(54:0)]_FA18:1	FALSE	908.865	Unit	609.865	Unit	25	100	26	2	Positive	908.86457 -> 609.86457
	[TG(59:9),TG(58:2)]_FA18:1	FALSE	960.896	Unit	661.896	Unit	25	100	26	2	Positive	960.89587 -> 661.89587
	[TG(49:6)]_FA18:1	FALSE	826.692	Unit	527.692	Unit	25	100	26	2	Positive	826.69247 -> 527.69247
	[TG(51:6)]_FA18:1	FALSE	854.724	Unit	555.724	Unit	25	100	26	2	Positive	854.72377 -> 555.72377
	[TG(41:1)]_FA18:1	FALSE	724.645	Unit	425.645	Unit	25	100	26	2	Positive	724.64547 -> 425.64547
	[TG(54:7),TG(53:0)]_FA18:1	FALSE	894.849	Unit	595.849	Unit	25	100	26	2	Positive	894.84897 -> 595.84897
	[TG(52:6)]_FA18:1	FALSE	868.739	Unit	569.739	Unit	25	100	26	2	Positive	868.73937 -> 569.73937
	[TG(48:7),TG(47:0)]_FA18:1	FALSE	810.755	Unit	511.755	Unit	25	100	26	2	Positive	810.75507 -> 511.75507
	[TG(46:5)]_FA18:1	FALSE	786.661	Unit	487.661	Unit	25	100	26	2	Positive	786.66117 -> 487.66117
	[TG(58:8),TG(57:1)]_FA18:1	FALSE	948.896	Unit	649.896	Unit	25	100	26	2	Positive	948.89587 -> 649.89587
	[TG(52:7),TG(51:0)]_FA18:1	FALSE	866.818	Unit	567.818	Unit	25	100	26	2	Positive	866.81767 -> 567.81767
	[TG(49:3)]_FA18:1	FALSE	832.739	Unit	533.739	Unit	25	100	26	2	Positive	832.73937 -> 533.73937
	[TG(44:4)]_FA18:1	FALSE	760.645	Unit	461.645	Unit	25	100	26	2	Positive	760.64547 -> 461.64547
	[TG(56:8),TG(55:1)]_FA18:1	FALSE	920.865	Unit	621.865	Unit	25	100	26	2	Positive	920.86457 -> 621.86457
	[TG(50:6)]_FA18:1	FALSE	840.708	Unit	541.708	Unit	25	100	26	2	Positive	840.70807 -> 541.70807
	[TG(56:12),TG(55:5)]_FA18:1	FALSE	912.802	Unit	613.802	Unit	25	100	26	2	Positive	912.80197 -> 613.80197
	[TG(51:4)]_FA18:1	FALSE	858.755	Unit	559.755	Unit	25	100	26	2	Positive	858.75507 -> 559.75507
	[TG(57:8),TG(56:1)]_FA18:1	FALSE	934.88	Unit	635.88	Unit	25	100	26	2	Positive	934.88027 -> 635.88027
	[TG(47:3)]_FA18:1	FALSE	804.708	Unit	505.708	Unit	25	100	26	2	Positive	804.70807 -> 505.70807
	[TG(53:6)]_FA18:1	FALSE	882.755	Unit	583.755	Unit	25	100	26	2	Positive	882.75507 -> 583.75507
	[TG(39:1)]_FA18:1	FALSE	696.614	Unit	397.614	Unit	25	100	26	2	Positive	696.61417 -> 397.61417
	[TG(43:2)]_FA18:1	FALSE	750.661	Unit	451.661	Unit	25	100	26	2	Positive	750.66117 -> 451.66117
	[TG(54:12),TG(53:5)]_FA18:1	FALSE	884.771	Unit	585.771	Unit	25	100	26	2	Positive	884.77067 -> 585.77067
	[TG(42:4)]_FA18:1	FALSE	732.614	Unit	433.614	Unit	25	100	26	2	Positive	732.61417 -> 433.61417
	[TG(61:10),TG(60:3)]_FA18:1	FALSE	986.912	Unit	687.912	Unit	25	100	26	2	Positive	986.91157 -> 687.91157
	[TG(45:3)]_FA18:1	FALSE	776.677	Unit	477.677	Unit	25	100	26	2	Positive	776.67677 -> 477.67677
	[TG(61:11),TG(60:4)]_FA18:1	FALSE	984.896	Unit	685.896	Unit	25	100	26	2	Positive	984.89587 -> 685.89587
	[TG(41:2)]_FA18:1	FALSE	722.63	Unit	423.63	Unit	25	100	26	2	Positive	722.62987 -> 423.62987
	[TG(60:15),TG(59:8),TG(58:1)]_FA18:1	FALSE	962.912	Unit	663.912	Unit	25	100	26	2	Positive	962.91157 -> 663.91157
	[TG(46:2)]_FA18:2	FALSE	792.708	Unit	495.708	Unit	25	100	26	2	Positive	792.70807 -> 495.70807
	[TG(44:2)]_FA18:2	FALSE	764.677	Unit	467.677	Unit	25	100	26	2	Positive	764.67677 -> 467.67677
	[TG(52:4)]_FA18:2	FALSE	872.771	Unit	575.771	Unit	25	100	26	2	Positive	872.77067 -> 575.77067
	[TG(42:2)]_FA18:2	FALSE	736.645	Unit	439.645	Unit	25	100	26	2	Positive	736.64547 -> 439.64547
	[TG(48:2)]_FA18:2	FALSE	820.739	Unit	523.739	Unit	25	100	26	2	Positive	820.73937 -> 523.73937
	[TG(48:3)]_FA18:2	FALSE	818.724	Unit	521.724	Unit	25	100	26	2	Positive	818.72377 -> 521.72377
	[TG(51:9),TG(50:2)]_FA18:2	FALSE	848.771	Unit	551.771	Unit	25	100	26	2	Positive	848.77067 -> 551.77067
	[TG(50:3)]_FA18:2	FALSE	846.755	Unit	549.755	Unit	25	100	26	2	Positive	846.75507 -> 549.75507
	[TG(40:2)]_FA18:2	FALSE	708.614	Unit	411.614	Unit	25	100	26	2	Positive	708.61417 -> 411.61417
	[TG(46:3)]_FA18:2	FALSE	790.692	Unit	493.692	Unit	25	100	26	2	Positive	790.69247 -> 493.69247
	[TG(53:9),TG(52:2)]_FA18:2	FALSE	876.802	Unit	579.802	Unit	25	100	26	2	Positive	876.80197 -> 579.80197
	[TG(48:4)]_FA18:2	FALSE	816.708	Unit	519.708	Unit	25	100	26	2	Positive	816.70807 -> 519.70807
	[TG(46:4)]_FA18:2	FALSE	788.677	Unit	491.677	Unit	25	100	26	2	Positive	788.67677 -> 491.67677
	[TG(50:4)]_FA18:2	FALSE	844.739	Unit	547.739	Unit	25	100	26	2	Positive	844.73937 -> 547.73937
	[TG(44:3)]_FA18:2	FALSE	762.661	Unit	465.661	Unit	25	100	26	2	Positive	762.66117 -> 465.66117
	[TG(49:8),TG(48:1)]_FA18:2	FALSE	822.755	Unit	525.755	Unit	25	100	26	2	Positive	822.75507 -> 525.75507
	[TG(42:3)]_FA18:2	FALSE	734.63	Unit	437.63	Unit	25	100	26	2	Positive	734.62987 -> 437.62987
	[TG(57:12),TG(56:5)]_FA18:2	FALSE	926.818	Unit	629.818	Unit	25	100	26	2	Positive	926.81767 -> 629.81767
	[TG(51:8),TG(50:1)]_FA18:2	FALSE	850.786	Unit	553.786	Unit	25	100	26	2	Positive	850.78637 -> 553.78637
	[TG(56:6)]_FA18:2	FALSE	924.802	Unit	627.802	Unit	25	100	26	2	Positive	924.80197 -> 627.80197
	[TG(57:11),TG(56:4)]_FA18:2	FALSE	928.833	Unit	631.833	Unit	25	100	26	2	Positive	928.83327 -> 631.83327
	[TG(53:8),TG(52:1)]_FA18:2	FALSE	878.818	Unit	581.818	Unit	25	100	26	2	Positive	878.81767 -> 581.81767
	[TG(48:5)]_FA18:2	FALSE	814.692	Unit	517.692	Unit	25	100	26	2	Positive	814.69247 -> 517.69247
	[TG(46:5)]_FA18:2	FALSE	786.661	Unit	489.661	Unit	25	100	26	2	Positive	786.66117 -> 489.66117
	[TG(52:10),TG(51:3)]_FA18:2	FALSE	860.771	Unit	563.771	Unit	25	100	26	2	Positive	860.77067 -> 563.77067
	[TG(54:7),TG(53:0)]_FA18:2	FALSE	894.849	Unit	597.849	Unit	25	100	26	2	Positive	894.84897 -> 597.84897
	[TG(44:4)]_FA18:2	FALSE	760.645	Unit	463.645	Unit	25	100	26	2	Positive	760.64547 -> 463.64547
	[TG(52:9),TG(51:2)]_FA18:2	FALSE	862.786	Unit	565.786	Unit	25	100	26	2	Positive	862.78637 -> 565.78637
	[TG(56:7),TG(55:0)]_FA18:2	FALSE	922.88	Unit	625.88	Unit	25	100	26	2	Positive	922.88027 -> 625.88027
	[TG(47:2)]_FA18:2	FALSE	806.724	Unit	509.724	Unit	25	100	26	2	Positive	806.72377 -> 509.72377
	[TG(57:10),TG(56:3)]_FA18:2	FALSE	930.849	Unit	633.849	Unit	25	100	26	2	Positive	930.84897 -> 633.84897
	[TG(50:9),TG(49:2)]_FA18:2	FALSE	834.755	Unit	537.755	Unit	25	100	26	2	Positive	834.75507 -> 537.75507
	[TG(45:2)]_FA18:2	FALSE	778.692	Unit	481.692	Unit	25	100	26	2	Positive	778.69247 -> 481.69247
	[TG(54:12),TG(53:5)]_FA18:2	FALSE	884.771	Unit	587.771	Unit	25	100	26	2	Positive	884.77067 -> 587.77067
	[TG(52:6)]_FA18:2	FALSE	868.739	Unit	571.739	Unit	25	100	26	2	Positive	868.73937 -> 571.73937
	[TG(51:4)]_FA18:2	FALSE	858.755	Unit	561.755	Unit	25	100	26	2	Positive	858.75507 -> 561.75507
	[TG(49:3)]_FA18:2	FALSE	832.739	Unit	535.739	Unit	25	100	26	2	Positive	832.73937 -> 535.73937
	[TG(56:11),TG(55:4)]_FA18:2	FALSE	914.818	Unit	617.818	Unit	25	100	26	2	Positive	914.81767 -> 617.81767
	[TG(42:4)]_FA18:2	FALSE	732.614	Unit	435.614	Unit	25	100	26	2	Positive	732.61417 -> 435.61417
	[TG(47:3)]_FA18:2	FALSE	804.708	Unit	507.708	Unit	25	100	26	2	Positive	804.70807 -> 507.70807
	[TG(43:2)]_FA18:2	FALSE	750.661	Unit	453.661	Unit	25	100	26	2	Positive	750.66117 -> 453.66117
	[TG(50:6)]_FA18:2	FALSE	840.708	Unit	543.708	Unit	25	100	26	2	Positive	840.70807 -> 543.70807
	[TG(56:8),TG(55:1)]_FA18:2	FALSE	920.865	Unit	623.865	Unit	25	100	26	2	Positive	920.86457 -> 623.86457
	[TG(58:8),TG(57:1)]_FA18:2	FALSE	948.896	Unit	651.896	Unit	25	100	26	2	Positive	948.89587 -> 651.89587
	[TG(59:12),TG(58:5)]_FA18:2	FALSE	954.849	Unit	657.849	Unit	25	100	26	2	Positive	954.84897 -> 657.84897
	[TG(45:3)]_FA18:2	FALSE	776.677	Unit	479.677	Unit	25	100	26	2	Positive	776.67677 -> 479.67677
	[TG(59:11),TG(58:4)]_FA18:2	FALSE	956.865	Unit	659.865	Unit	25	100	26	2	Positive	956.86457 -> 659.86457
	[TG(48:6)]_FA18:2	FALSE	812.677	Unit	515.677	Unit	25	100	26	2	Positive	812.67677 -> 515.67677
	[TG(56:10),TG(55:3)]_FA18:2	FALSE	916.833	Unit	619.833	Unit	25	100	26	2	Positive	916.83327 -> 619.83327
	[TG(56:12),TG(55:5)]_FA18:2	FALSE	912.802	Unit	615.802	Unit	25	100	26	2	Positive	912.80197 -> 615.80197
	[TG(52:8),TG(51:1)]_FA18:2	FALSE	864.802	Unit	567.802	Unit	25	100	26	2	Positive	864.80197 -> 567.80197
	[TG(50:8),TG(49:1)]_FA18:2	FALSE	836.771	Unit	539.771	Unit	25	100	26	2	Positive	836.77067 -> 539.77067
	[TG(59:13),TG(58:6)]_FA18:2	FALSE	952.833	Unit	655.833	Unit	25	100	26	2	Positive	952.83327 -> 655.83327
	[TG(41:2)]_FA18:2	FALSE	722.63	Unit	425.63	Unit	25	100	26	2	Positive	722.62987 -> 425.62987
	[TG(49:7),TG(48:0)]_FA18:2	FALSE	824.771	Unit	527.771	Unit	25	100	26	2	Positive	824.77067 -> 527.77067
	[TG(48:8),TG(47:1)]_FA18:2	FALSE	808.739	Unit	511.739	Unit	25	100	26	2	Positive	808.73937 -> 511.73937
	[TG(59:10),TG(58:3)]_FA18:2	FALSE	958.88	Unit	661.88	Unit	25	100	26	2	Positive	958.88027 -> 661.88027
	[TG(51:7),TG(50:0)]_FA18:2	FALSE	852.802	Unit	555.802	Unit	25	100	26	2	Positive	852.80197 -> 555.80197
	[TG(44:5)]_FA18:2	FALSE	758.63	Unit	461.63	Unit	25	100	26	2	Positive	758.62987 -> 461.62987
	[TG(47:4)]_FA18:2	FALSE	802.692	Unit	505.692	Unit	25	100	26	2	Positive	802.69247 -> 505.69247
	[TG(57:9),TG(56:2)]_FA18:2	FALSE	932.865	Unit	635.865	Unit	25	100	26	2	Positive	932.86457 -> 635.86457
	[TG(52:7),TG(51:0)]_FA18:2	FALSE	866.818	Unit	569.818	Unit	25	100	26	2	Positive	866.81767 -> 569.81767
	[TG(58:10),TG(57:3)]_FA18:2	FALSE	944.865	Unit	647.865	Unit	25	100	26	2	Positive	944.86457 -> 647.86457
	[TG(51:5)]_FA18:2	FALSE	856.739	Unit	559.739	Unit	25	100	26	2	Positive	856.73937 -> 559.73937
	[TG(49:5)]_FA18:2	FALSE	828.708	Unit	531.708	Unit	25	100	26	2	Positive	828.70807 -> 531.70807
	[TG(58:9),TG(57:2)]_FA18:2	FALSE	946.88	Unit	649.88	Unit	25	100	26	2	Positive	946.88027 -> 649.88027
	[TG(59:9),TG(58:2)]_FA18:2	FALSE	960.896	Unit	663.896	Unit	25	100	26	2	Positive	960.89587 -> 663.89587

## Sheet: TAG 183_204_225_226_M7
Compound Group	Compound Name	ISTD?	Parent Ion	MS1 Res	Product Ion	MS2 Res	Dwell	Fragmentor	Collision Energy	Cell Accelerator Voltage	Polarity	MRM
	STD_15:0-18:1(d7)-15:0 TG	FALSE	829.8	Unit	570.4	Unit	25	100	26	2	Positive	829.8 -> 570.4
	[TG(52:4)]_FA18:3	FALSE	872.771	Unit	577.771	Unit	25	100	26	2	Positive	872.77067 -> 577.77067
	[TG(44:3)]_FA18:3	FALSE	762.661	Unit	467.661	Unit	25	100	26	2	Positive	762.66117 -> 467.66117
	[TG(46:3)]_FA18:3	FALSE	790.692	Unit	495.692	Unit	25	100	26	2	Positive	790.69247 -> 495.69247
	[TG(48:3)]_FA18:3	FALSE	818.724	Unit	523.724	Unit	25	100	26	2	Positive	818.72377 -> 523.72377
	[TG(42:3)]_FA18:3	FALSE	734.63	Unit	439.63	Unit	25	100	26	2	Positive	734.62987 -> 439.62987
	[TG(50:4)]_FA18:3	FALSE	844.739	Unit	549.739	Unit	25	100	26	2	Positive	844.73937 -> 549.73937
	[TG(48:4)]_FA18:3	FALSE	816.708	Unit	521.708	Unit	25	100	26	2	Positive	816.70807 -> 521.70807
	[TG(50:3)]_FA18:3	FALSE	846.755	Unit	551.755	Unit	25	100	26	2	Positive	846.75507 -> 551.75507
	[TG(46:4)]_FA18:3	FALSE	788.677	Unit	493.677	Unit	25	100	26	2	Positive	788.67677 -> 493.67677
	[TG(46:5)]_FA18:3	FALSE	786.661	Unit	491.661	Unit	25	100	26	2	Positive	786.66117 -> 491.66117
	[TG(48:5)]_FA18:3	FALSE	814.692	Unit	519.692	Unit	25	100	26	2	Positive	814.69247 -> 519.69247
	[TG(54:7),TG(53:0)]_FA18:3	FALSE	894.849	Unit	599.849	Unit	25	100	26	2	Positive	894.84897 -> 599.84897
	[TG(44:4)]_FA18:3	FALSE	760.645	Unit	465.645	Unit	25	100	26	2	Positive	760.64547 -> 465.64547
	[TG(52:6)]_FA18:3	FALSE	868.739	Unit	573.739	Unit	25	100	26	2	Positive	868.73937 -> 573.73937
	[TG(42:4)]_FA18:3	FALSE	732.614	Unit	437.614	Unit	25	100	26	2	Positive	732.61417 -> 437.61417
	[TG(56:6)]_FA18:3	FALSE	924.802	Unit	629.802	Unit	25	100	26	2	Positive	924.80197 -> 629.80197
	[TG(51:9),TG(50:2)]_FA18:3	FALSE	848.771	Unit	553.771	Unit	25	100	26	2	Positive	848.77067 -> 553.77067
	[TG(57:12),TG(56:5)]_FA18:3	FALSE	926.818	Unit	631.818	Unit	25	100	26	2	Positive	926.81767 -> 631.81767
	[TG(53:9),TG(52:2)]_FA18:3	FALSE	876.802	Unit	581.802	Unit	25	100	26	2	Positive	876.80197 -> 581.80197
	[TG(49:3)]_FA18:3	FALSE	832.739	Unit	537.739	Unit	25	100	26	2	Positive	832.73937 -> 537.73937
	[TG(46:6)]_FA18:3	FALSE	784.645	Unit	489.645	Unit	25	100	26	2	Positive	784.64547 -> 489.64547
	[TG(50:6)]_FA18:3	FALSE	840.708	Unit	545.708	Unit	25	100	26	2	Positive	840.70807 -> 545.70807
	[TG(54:12),TG(53:5)]_FA18:3	FALSE	884.771	Unit	589.771	Unit	25	100	26	2	Positive	884.77067 -> 589.77067
	[TG(56:7),TG(55:0)]_FA18:3	FALSE	922.88	Unit	627.88	Unit	25	100	26	2	Positive	922.88027 -> 627.88027
	[TG(51:4)]_FA18:3	FALSE	858.755	Unit	563.755	Unit	25	100	26	2	Positive	858.75507 -> 563.75507
	[TG(44:5)]_FA18:3	FALSE	758.63	Unit	463.63	Unit	25	100	26	2	Positive	758.62987 -> 463.62987
	[TG(48:6)]_FA18:3	FALSE	812.677	Unit	517.677	Unit	25	100	26	2	Positive	812.67677 -> 517.67677
	[TG(45:3)]_FA18:3	FALSE	776.677	Unit	481.677	Unit	25	100	26	2	Positive	776.67677 -> 481.67677
	[TG(47:3)]_FA18:3	FALSE	804.708	Unit	509.708	Unit	25	100	26	2	Positive	804.70807 -> 509.70807
	[TG(57:11),TG(56:4)]_FA18:3	FALSE	928.833	Unit	633.833	Unit	25	100	26	2	Positive	928.83327 -> 633.83327
	[TG(52:10),TG(51:3)]_FA18:3	FALSE	860.771	Unit	565.771	Unit	25	100	26	2	Positive	860.77067 -> 565.77067
	[TG(56:8),TG(55:1)]_FA18:3	FALSE	920.865	Unit	625.865	Unit	25	100	26	2	Positive	920.86457 -> 625.86457
	[TG(48:4)]_FA20:4	FALSE	816.708	Unit	495.708	Unit	25	100	26	2	Positive	816.70807 -> 495.70807
	[TG(46:4)]_FA20:4	FALSE	788.677	Unit	467.677	Unit	25	100	26	2	Positive	788.67677 -> 467.67677
	[TG(50:4)]_FA20:4	FALSE	844.739	Unit	523.739	Unit	25	100	26	2	Positive	844.73937 -> 523.73937
	[TG(56:6)]_FA20:4	FALSE	924.802	Unit	603.802	Unit	25	100	26	2	Positive	924.80197 -> 603.80197
	[TG(52:4)]_FA20:4	FALSE	872.771	Unit	551.771	Unit	25	100	26	2	Positive	872.77067 -> 551.77067
	[TG(56:7),TG(55:0)]_FA20:4	FALSE	922.88	Unit	601.88	Unit	25	100	26	2	Positive	922.88027 -> 601.88027
	[TG(44:4)]_FA20:4	FALSE	760.645	Unit	439.645	Unit	25	100	26	2	Positive	760.64547 -> 439.64547
	[TG(57:12),TG(56:5)]_FA20:4	FALSE	926.818	Unit	605.818	Unit	25	100	26	2	Positive	926.81767 -> 605.81767
	[TG(48:5)]_FA20:4	FALSE	814.692	Unit	493.692	Unit	25	100	26	2	Positive	814.69247 -> 493.69247
	[TG(42:4)]_FA20:4	FALSE	732.614	Unit	411.614	Unit	25	100	26	2	Positive	732.61417 -> 411.61417
	[TG(56:8),TG(55:1)]_FA20:4	FALSE	920.865	Unit	599.865	Unit	25	100	26	2	Positive	920.86457 -> 599.86457
	[TG(52:6)]_FA20:4	FALSE	868.739	Unit	547.739	Unit	25	100	26	2	Positive	868.73937 -> 547.73937
	[TG(48:6)]_FA20:4	FALSE	812.677	Unit	491.677	Unit	25	100	26	2	Positive	812.67677 -> 491.67677
	[TG(50:6)]_FA20:4	FALSE	840.708	Unit	519.708	Unit	25	100	26	2	Positive	840.70807 -> 519.70807
	[TG(46:5)]_FA20:4	FALSE	786.661	Unit	465.661	Unit	25	100	26	2	Positive	786.66117 -> 465.66117
	[TG(54:7),TG(53:0)]_FA20:4	FALSE	894.849	Unit	573.849	Unit	25	100	26	2	Positive	894.84897 -> 573.84897
	[TG(57:11),TG(56:4)]_FA20:4	FALSE	928.833	Unit	607.833	Unit	25	100	26	2	Positive	928.83327 -> 607.83327
	[TG(58:10),TG(57:3)]_FA20:4	FALSE	944.865	Unit	623.865	Unit	25	100	26	2	Positive	944.86457 -> 623.86457
	[TG(58:9),TG(57:2)]_FA20:4	FALSE	946.88	Unit	625.88	Unit	25	100	26	2	Positive	946.88027 -> 625.88027
	[TG(58:8),TG(57:1)]_FA20:4	FALSE	948.896	Unit	627.896	Unit	25	100	26	2	Positive	948.89587 -> 627.89587
	[TG(44:5)]_FA20:4	FALSE	758.63	Unit	437.63	Unit	25	100	26	2	Positive	758.62987 -> 437.62987
	[TG(56:13),TG(55:6)]_FA20:4	FALSE	910.786	Unit	589.786	Unit	25	100	26	2	Positive	910.78637 -> 589.78637
	[TG(59:13),TG(58:6)]_FA20:4	FALSE	952.833	Unit	631.833	Unit	25	100	26	2	Positive	952.83327 -> 631.83327
	[TG(51:4)]_FA20:4	FALSE	858.755	Unit	537.755	Unit	25	100	26	2	Positive	858.75507 -> 537.75507
	[TG(54:12),TG(53:5)]_FA20:4	FALSE	884.771	Unit	563.771	Unit	25	100	26	2	Positive	884.77067 -> 563.77067
	[TG(49:4)]_FA20:4	FALSE	830.724	Unit	509.724	Unit	25	100	26	2	Positive	830.72377 -> 509.72377
	[TG(52:7),TG(51:0)]_FA20:4	FALSE	866.818	Unit	545.818	Unit	25	100	26	2	Positive	866.81767 -> 545.81767
	[TG(56:6)]_FA22:5	FALSE	924.802	Unit	577.802	Unit	25	100	26	2	Positive	924.80197 -> 577.80197
	[TG(48:5)]_FA22:5	FALSE	814.692	Unit	467.692	Unit	25	100	26	2	Positive	814.69247 -> 467.69247
	[TG(56:7),TG(55:0)]_FA22:5	FALSE	922.88	Unit	575.88	Unit	25	100	26	2	Positive	922.88027 -> 575.88027
	[TG(51:8),TG(50:1)]_FA22:5	FALSE	850.786	Unit	503.786	Unit	25	100	26	2	Positive	850.78637 -> 503.78637
	[TG(46:5)]_FA22:5	FALSE	786.661	Unit	439.661	Unit	25	100	26	2	Positive	786.66117 -> 439.66117
	[TG(52:6)]_FA22:5	FALSE	868.739	Unit	521.739	Unit	25	100	26	2	Positive	868.73937 -> 521.73937
	[TG(57:12),TG(56:5)]_FA22:5	FALSE	926.818	Unit	579.818	Unit	25	100	26	2	Positive	926.81767 -> 579.81767
	[TG(58:8),TG(57:1)]_FA22:5	FALSE	948.896	Unit	601.896	Unit	25	100	26	2	Positive	948.89587 -> 601.89587
	[TG(44:5)]_FA22:5	FALSE	758.63	Unit	411.63	Unit	25	100	26	2	Positive	758.62987 -> 411.62987
	[TG(50:6)]_FA22:5	FALSE	840.708	Unit	493.708	Unit	25	100	26	2	Positive	840.70807 -> 493.70807
	[TG(51:7),TG(50:0)]_FA22:5	FALSE	852.802	Unit	505.802	Unit	25	100	26	2	Positive	852.80197 -> 505.80197
	[TG(50:7),TG(49:0)]_FA22:5	FALSE	838.786	Unit	491.786	Unit	25	100	26	2	Positive	838.78637 -> 491.78637
	[TG(58:9),TG(57:2)]_FA22:5	FALSE	946.88	Unit	599.88	Unit	25	100	26	2	Positive	946.88027 -> 599.88027
	[TG(59:13),TG(58:6)]_FA22:5	FALSE	952.833	Unit	605.833	Unit	25	100	26	2	Positive	952.83327 -> 605.83327
	[TG(54:7),TG(53:0)]_FA22:5	FALSE	894.849	Unit	547.849	Unit	25	100	26	2	Positive	894.84897 -> 547.84897
	[TG(48:6)]_FA22:5	FALSE	812.677	Unit	465.677	Unit	25	100	26	2	Positive	812.67677 -> 465.67677
	[TG(56:13),TG(55:6)]_FA22:5	FALSE	910.786	Unit	563.786	Unit	25	100	26	2	Positive	910.78637 -> 563.78637
	[TG(56:8),TG(55:1)]_FA22:5	FALSE	920.865	Unit	573.865	Unit	25	100	26	2	Positive	920.86457 -> 573.86457
	[TG(53:9),TG(52:2)]_FA22:5	FALSE	876.802	Unit	529.802	Unit	25	100	26	2	Positive	876.80197 -> 529.80197
	[TG(56:7),TG(55:0)]_FA22:6	FALSE	922.88	Unit	577.58	Unit	25	100	26	2	Positive	922.88027 -> 577.58027
	[TG(56:8),TG(55:1)]_FA22:6	FALSE	920.865	Unit	575.565	Unit	25	100	26	2	Positive	920.86457 -> 575.56457
	[TG(50:6)]_FA22:6	FALSE	840.708	Unit	495.408	Unit	25	100	26	2	Positive	840.70807 -> 495.40807
	[TG(52:6)]_FA22:6	FALSE	868.739	Unit	523.439	Unit	25	100	26	2	Positive	868.73937 -> 523.43937
	[TG(48:6)]_FA22:6	FALSE	812.677	Unit	467.377	Unit	25	100	26	2	Positive	812.67677 -> 467.37677
	[TG(56:6)]_FA22:6	FALSE	924.802	Unit	579.502	Unit	25	100	26	2	Positive	924.80197 -> 579.50197
	[TG(58:8),TG(57:1)]_FA22:6	FALSE	948.896	Unit	603.596	Unit	25	100	26	2	Positive	948.89587 -> 603.59587
	[TG(54:6)]_FA22:6	FALSE	896.771	Unit	551.471	Unit	25	100	26	2	Positive	896.77067 -> 551.47067
	[TG(54:7),TG(53:0)]_FA22:6	FALSE	894.849	Unit	549.549	Unit	25	100	26	2	Positive	894.84897 -> 549.54897
	[TG(58:9),TG(57:2)]_FA22:6	FALSE	946.88	Unit	601.58	Unit	25	100	26	2	Positive	946.88027 -> 601.58027
	[TG(52:7),TG(51:0)]_FA22:6	FALSE	866.818	Unit	521.518	Unit	25	100	26	2	Positive	866.81767 -> 521.51767
	[TG(58:10),TG(57:3)]_FA22:6	FALSE	944.865	Unit	599.565	Unit	25	100	26	2	Positive	944.86457 -> 599.56457
	[TG(58:7),TG(57:0)]_FA22:6	FALSE	950.912	Unit	605.612	Unit	25	100	26	2	Positive	950.91157 -> 605.61157
	[TG(46:6)]_FA22:6	FALSE	784.645	Unit	439.345	Unit	25	100	26	2	Positive	784.64547 -> 439.34547
	[TG(50:7),TG(49:0)]_FA22:6	FALSE	838.786	Unit	493.486	Unit	25	100	26	2	Positive	838.78637 -> 493.48637
	[TG(56:9),TG(55:2)]_FA22:6	FALSE	918.849	Unit	573.549	Unit	25	100	26	2	Positive	918.84897 -> 573.54897
	[TG(54:8),TG(53:1)]_FA22:6	FALSE	892.833	Unit	547.533	Unit	25	100	26	2	Positive	892.83327 -> 547.53327
	[TG(52:8),TG(51:1)]_FA22:6	FALSE	864.802	Unit	519.502	Unit	25	100	26	2	Positive	864.80197 -> 519.50197
	[TG(48:7),TG(47:0)]_FA22:6	FALSE	810.755	Unit	465.455	Unit	25	100	26	2	Positive	810.75507 -> 465.45507
	[TG(60:11),TG(59:4)]_FA22:6	FALSE	970.88	Unit	625.58	Unit	25	100	26	2	Positive	970.88027 -> 625.58027
	[TG(50:8),TG(49:1)]_FA22:6	FALSE	836.771	Unit	491.471	Unit	25	100	26	2	Positive	836.77067 -> 491.47067
	[TG(55:7),TG(54:0)]_FA22:6	FALSE	908.865	Unit	563.565	Unit	25	100	26	2	Positive	908.86457 -> 563.56457
	[TG(60:10),TG(59:3)]_FA22:6	FALSE	972.896	Unit	627.596	Unit	25	100	26	2	Positive	972.89587 -> 627.59587
	[TG(47:6)]_FA22:6	FALSE	798.661	Unit	453.361	Unit	25	100	26	2	Positive	798.66117 -> 453.36117
	[TG(49:6)]_FA22:6	FALSE	826.692	Unit	481.392	Unit	25	100	26	2	Positive	826.69247 -> 481.39247
	[TG(60:12),TG(59:5)]_FA22:6	FALSE	968.865	Unit	623.565	Unit	25	100	26	2	Positive	968.86457 -> 623.56457
	[TG(56:10),TG(55:3)]_FA22:6	FALSE	916.833	Unit	571.533	Unit	25	100	26	2	Positive	916.83327 -> 571.53327
	[TG(50:9),TG(49:2)]_FA22:6	FALSE	834.755	Unit	489.455	Unit	25	100	26	2	Positive	834.75507 -> 489.45507
	[TG(58:11),TG(57:4)]_FA22:6	FALSE	942.849	Unit	597.549	Unit	25	100	26	2	Positive	942.84897 -> 597.54897
	[TG(57:12),TG(56:5)]_FA22:6	FALSE	926.818	Unit	581.518	Unit	25	100	26	2	Positive	926.81767 -> 581.51767
	[TG(58:14),TG(57:7),TG(56:0)]_FA22:6	FALSE	936.896	Unit	591.596	Unit	25	100	26	2	Positive	936.89587 -> 591.59587
	[TG(59:13),TG(58:6)]_FA22:6	FALSE	952.833	Unit	607.533	Unit	25	100	26	2	Positive	952.83327 -> 607.53327
	[TG(51:6)]_FA22:6	FALSE	854.724	Unit	509.424	Unit	25	100	26	2	Positive	854.72377 -> 509.42377
	[TG(54:9),TG(53:2)]_FA22:6	FALSE	890.818	Unit	545.518	Unit	25	100	26	2	Positive	890.81767 -> 545.51767
	[TG(57:8),TG(56:1)]_FA22:6	FALSE	934.88	Unit	589.58	Unit	25	100	26	2	Positive	934.88027 -> 589.58027
	[TG(53:6)]_FA22:6	FALSE	882.755	Unit	537.455	Unit	25	100	26	2	Positive	882.75507 -> 537.45507
	[TG(55:8),TG(54:1)]_FA22:6	FALSE	906.849	Unit	561.549	Unit	25	100	26	2	Positive	906.84897 -> 561.54897

## Sheet: Oxi PC_M8
Compound Group	Compound Name	ISTD?	Parent Ion	MS1 Res	Product Ion	MS2 Res	Dwell	Fragmentor	Collision Energy	Cell Accelerator Voltage	Polarity	MRM
	STD18:1(d7)LysoPC	FALSE	529.39	Unit	184.1	Unit	25	100	30	2	Positive	529.39 -> 184.1
	STD_15:0-18:1(d7)PC	FALSE	753.5	Unit	184.1	Unit	25	100	30	2	Positive	753.5 -> 184.1
	[PC(32:3),PC(P-33:2;O2)],[PC(33:2),PC(O-34:2),PC(P-34:1;O)],PC(34:1),PC(O-35:1),PC(P-35:0)	FALSE	760.622	Unit	184.1	Unit	25	100	30	2	Positive	760.622025 -> 184.1
	[PC(34:6;O2)],[PC(35:5),PC(O-36:5),PC(P-36:4;O)],PC(36:4),PC(O-37:4)	FALSE	782.606	Unit	184.1	Unit	25	100	30	2	Positive	782.606325 -> 184.1
	[PC(34:4),PC(O-35:4;O2)],[PC(35:3),PC(O-36:3),PC(P-36:2;O)],PC(O-38:9),PC(36:2),PC(O-37:2),PC(P-37:1)	FALSE	786.638	Unit	184.1	Unit	25	100	30	2	Positive	786.637625 -> 184.1
	[PC(36:6;O2)],[PC(37:5),PC(O-38:5),PC(P-38:4;O)],PC(38:4)	FALSE	810.601	Unit	184.1	Unit	25	100	30	2	Positive	810.601325 -> 184.1
	[PC(32:4;O2)],[PC(33:3),PC(O-34:3),PC(P-34:2;O)],PC(34:2),PC(O-35:2),PC(P-35:1)	FALSE	758.606	Unit	184.1	Unit	25	100	30	2	Positive	758.606325 -> 184.1
	[PC(34:5;O2)],[PC(35:4),PC(O-36:4),PC(P-36:3;O)],PC(36:3),PC(P-37:2)	FALSE	784.622	Unit	184.1	Unit	25	100	30	2	Positive	784.622025 -> 184.1
	PC(38:6),[PC(36:8),PC(35:1),PC(O-36:1),PC(P-36:0;O2)],[PC(37:7),PC(P-38:6),PC(36:0),PC(O-37:0;O)]	FALSE	806.664	Unit	184.1	Unit	25	100	30	2	Positive	806.663835 -> 184.1
	[PC(34:3),PC(P-35:2;O2)],[PC(35:2),PC(O-36:2),PC(P-36:1;O)],PC(O-38:8),PC(36:1),PC(O-37:1),PC(P-37:0)	FALSE	788.653	Unit	184.1	Unit	25	100	30	2	Positive	788.653325 -> 184.1
	PC(40:6),[PC(38:8),PC(37:1),PC(O-38:1),PC(P-38:0;O2)],[PC(39:7),PC(P-40:6),PC(38:0),PC(O-39:0;O)]	FALSE	834.695	Unit	184.1	Unit	25	100	30	2	Positive	834.695135 -> 184.1
	[PC(36:5;O2)],PC(38:3),[PC(37:4),PC(O-38:4),PC(P-38:3;O)]	FALSE	812.617	Unit	184.1	Unit	25	100	30	2	Positive	812.616935 -> 184.1
	PC(38:5),[PC(37:6),PC(O-38:6),PC(P-38:5;O)],[PC(36:7),PC(35:0),PC(O-36:0;O2)]	FALSE	808.643	Unit	184.1	Unit	25	100	30	2	Positive	808.643155 -> 184.1
	[PC(32:2),PC(O-33:2),PC(P-33:1;O2)],[PC(33:1),PC(O-34:1),PC(P-34:0;O)],PC(34:0),PC(O-35:0)	FALSE	762.638	Unit	184.1	Unit	25	100	30	2	Positive	762.637625 -> 184.1
	[LPC(17:1),LPC(O-18:1),LPC(P-18:0;O)],[LPC(18:0),PC(O-18:0),LPC(O-19:0)]	FALSE	524.408	Unit	184.1	Unit	25	100	30	2	Positive	524.408025 -> 184.1
	[PC(38:9),PC(37:2),PC(O-38:2),PC(P-38:1;O2)],[PC(39:8),PC(O-40:8),PC(38:1),PC(O-39:1),PC(P-39:0;O)],PC(40:7),PC(39:0),PC(O-40:0)	FALSE	832.716	Unit	184.1	Unit	25	100	30	2	Positive	832.715925 -> 184.1
	[PC(30:2),PC(P-31:1;O2)],[PC(31:1),PC(O-32:1),PC(P-32:0;O)],PC(32:0),PC(O-33:0)	FALSE	734.606	Unit	184.1	Unit	25	100	30	2	Positive	734.606325 -> 184.1
	[PC(36:4),PC(O-37:4;O2)],[PC(37:3),PC(O-38:3),PC(P-38:2;O)],PC(O-40:9),PC(38:2),PC(P-39:1)	FALSE	814.669	Unit	184.1	Unit	25	100	30	2	Positive	814.668925 -> 184.1
	LPC(18:2),LPC(P-19:1)	FALSE	520.377	Unit	184.1	Unit	25	100	30	2	Positive	520.376725 -> 184.1
	[PC(30:3;O2)],[PC(31:2),PC(O-32:2),PC(P-32:1;O)],PC(32:1),PC(O-33:1),PC(P-33:0)	FALSE	732.591	Unit	184.1	Unit	25	100	30	2	Positive	732.590725 -> 184.1
	[PC(32:5;O2)],[PC(33:4),PC(O-34:4),PC(O-34:4),PC(P-34:3;O)],PC(34:3),PC(P-35:2)	FALSE	756.591	Unit	184.1	Unit	25	100	30	2	Positive	756.590725 -> 184.1
	[LPC(15:1),LPC(O-16:1),LPC(P-16:0;O)],[LPC(16:0),PC(O-16:0),LPC(O-17:0)]	FALSE	496.377	Unit	184.1	Unit	25	100	30	2	Positive	496.376725 -> 184.1
	PC(40:5),[PC(39:6),PC(O-40:6),PC(P-40:5;O)],[PC(38:7),PC(37:0),PC(O-38:0;O2)]	FALSE	836.674	Unit	184.1	Unit	25	100	30	2	Positive	836.674455 -> 184.1
	[PC(29:2),PC(P-30:1;O)],PC(30:1),PC(O-31:1),PC(P-31:0)	FALSE	704.559	Unit	184.1	Unit	25	100	30	2	Positive	704.559425 -> 184.1
	[LPC(18:1),PC(O-18:1),PC(P-18:0)],[LPC(17:2),LPC(P-18:1;O)]	FALSE	522.356	Unit	184.1	Unit	25	100	30	2	Positive	522.355935 -> 184.1
	[PC(28:2;O2)],[PC(29:1),PC(O-30:1),PC(P-30:0;O)],PC(30:0),PC(O-31:0)	FALSE	706.575	Unit	184.1	Unit	25	100	30	2	Positive	706.575025 -> 184.1
	[PC(30:4;O2)],[PC(31:3),PC(O-32:3;O)],PC(32:2),PC(O-33:2),PC(P-33:1)	FALSE	730.575	Unit	184.1	Unit	25	100	30	2	Positive	730.575025 -> 184.1
	[PC(36:3),PC(P-37:2;O2)],[PC(38:9),PC(37:2),PC(O-38:2),PC(P-38:1;O)],PC(39:8),PC(O-40:8),PC(38:1),PC(O-39:1),PC(P-39:0)	FALSE	816.685	Unit	184.1	Unit	25	100	30	2	Positive	816.684625 -> 184.1
	PC(36:5),[PC(35:6),PC(P-36:5;O)]	FALSE	780.554	Unit	184.1	Unit	25	100	30	2	Positive	780.554335 -> 184.1
	[PC(34:2),PC(O-35:2),PC(P-35:1;O2)],[PC(36:8),PC(35:1),PC(O-36:1),PC(P-36:0;O)],PC(37:7),PC(P-38:6),PC(36:0),PC(O-37:0)	FALSE	790.669	Unit	184.1	Unit	25	100	30	2	Positive	790.668925 -> 184.1
	[PC(30:1),PC(O-31:1),PC(P-31:0;O2)]	FALSE	736.549	Unit	184.1	Unit	25	100	30	2	Positive	736.549255 -> 184.1
	LPC(20:4)	FALSE	544.34	Unit	184.1	Unit	25	100	30	2	Positive	544.340325 -> 184.1
	[PC(33:4),PC(O-34:4),PC(O-34:4),PC(P-34:3;O2)],[PC(34:3),PC(P-35:2;O)],PC(35:2),PC(O-36:2),PC(P-36:1)	FALSE	772.622	Unit	184.1	Unit	25	100	30	2	Positive	772.622025 -> 184.1
	[PC(33:5),PC(P-34:4;O)],PC(34:4),PC(O-35:4)	FALSE	754.575	Unit	184.1	Unit	25	100	30	2	Positive	754.575025 -> 184.1
	[PC(36:5;O)],[PC(35:6),PC(P-36:5;O2)],PC(37:4),PC(O-38:4),PC(P-38:3)	FALSE	796.622	Unit	184.1	Unit	25	100	30	2	Positive	796.622025 -> 184.1
	[PC(35:2),PC(O-36:2),PC(P-36:1;O2)],[PC(O-38:8),PC(36:1),PC(O-37:1),PC(P-37:0;O)],PC(38:7),PC(37:0),PC(O-38:0)	FALSE	804.685	Unit	184.1	Unit	25	100	30	2	Positive	804.684625 -> 184.1
	[PC(31:3),PC(O-32:3;O2)],[PC(32:2),PC(O-33:2),PC(P-33:1;O)],PC(33:1),PC(O-34:1),PC(P-34:0)	FALSE	746.606	Unit	184.1	Unit	25	100	30	2	Positive	746.606325 -> 184.1
	[PC(33:3),PC(O-34:3),PC(P-34:2;O2)],[PC(34:2),PC(O-35:2),PC(P-35:1;O)],PC(36:8),PC(35:1),PC(O-36:1),PC(P-36:0)	FALSE	774.638	Unit	184.1	Unit	25	100	30	2	Positive	774.637625 -> 184.1
	[PC(37:3),PC(O-38:3),PC(P-38:2;O2)],[PC(O-40:9),PC(38:2),PC(P-39:1;O)],PC(40:8),PC(39:1),PC(O-40:1),PC(P-40:0)	FALSE	830.7	Unit	184.1	Unit	25	100	30	2	Positive	830.700225 -> 184.1
	[PC(35:4),PC(O-36:4),PC(P-36:3;O2)],[PC(36:3),PC(P-37:2;O)],PC(38:9),PC(37:2),PC(O-38:2),PC(P-38:1)	FALSE	800.653	Unit	184.1	Unit	25	100	30	2	Positive	800.653325 -> 184.1
	[PC(38:6;O2)],[PC(39:5),PC(O-40:5),PC(P-40:4;O)],PC(40:4)	FALSE	838.633	Unit	184.1	Unit	25	100	30	2	Positive	838.632625 -> 184.1
	PC(35:6),PC(P-36:5),[PC(32:1),PC(O-33:1),PC(P-33:0;O2)]	FALSE	764.581	Unit	184.1	Unit	25	100	30	2	Positive	764.580555 -> 184.1
	[PC(35:3),PC(O-36:3),PC(P-36:2;O2)],[PC(O-38:9),PC(36:2),PC(O-37:2),PC(P-37:1;O)],PC(38:8),PC(37:1),PC(O-38:1),PC(P-38:0)	FALSE	802.669	Unit	184.1	Unit	25	100	30	2	Positive	802.668925 -> 184.1
	LPC(22:6),[PC(18:1),LPC(19:1),PC(O-19:1),LPC(P-20:0;O2)]	FALSE	568.398	Unit	184.1	Unit	25	100	30	2	Positive	568.397855 -> 184.1
	[PC(35:5),PC(O-36:5),PC(P-36:4;O2)],[PC(36:4),PC(O-37:4;O)],PC(37:3),PC(O-38:3),PC(P-38:2)	FALSE	798.638	Unit	184.1	Unit	25	100	30	2	Positive	798.637625 -> 184.1
	PC(39:6),PC(O-40:6),PC(P-40:5),[PC(O-38:8),PC(36:1),PC(O-37:1),PC(P-37:0;O2)],[PC(38:7),PC(37:0),PC(O-38:0;O)]	FALSE	820.68	Unit	184.1	Unit	25	100	30	2	Positive	820.679535 -> 184.1
	[PC(34:5;O)],PC(35:4),PC(O-36:4),PC(P-36:3)	FALSE	768.591	Unit	184.1	Unit	25	100	30	2	Positive	768.590725 -> 184.1
	LPC(20:3),[LPC(O-20:4;O)]	FALSE	546.356	Unit	184.1	Unit	25	100	30	2	Positive	546.355935 -> 184.1
	[PC(34:6;O)],PC(35:5),PC(O-36:5),PC(P-36:4)	FALSE	766.575	Unit	184.1	Unit	25	100	30	2	Positive	766.575025 -> 184.1
	[PC(36:6;O)],PC(37:5),PC(O-38:5),PC(P-38:4)	FALSE	794.606	Unit	184.1	Unit	25	100	30	2	Positive	794.606325 -> 184.1
	[PC(31:4;O2)],[PC(32:3),PC(P-33:2;O)],PC(33:2),PC(O-34:2),PC(P-34:1)	FALSE	744.591	Unit	184.1	Unit	25	100	30	2	Positive	744.590725 -> 184.1
	[PC(33:5),PC(P-34:4;O2)],[PC(34:4),PC(O-35:4;O)],PC(35:3),PC(O-36:3),PC(P-36:2)	FALSE	770.606	Unit	184.1	Unit	25	100	30	2	Positive	770.606325 -> 184.1
	[PC(28:1),PC(P-29:0;O2)]	FALSE	708.518	Unit	184.1	Unit	25	100	30	2	Positive	708.517955 -> 184.1
	[PC(30:2),PC(P-31:1;O)],PC(31:1),PC(O-32:1),PC(P-32:0)	FALSE	718.575	Unit	184.1	Unit	25	100	30	2	Positive	718.575025 -> 184.1
	[PC(O-38:9),PC(36:2),PC(O-37:2),PC(P-37:1;O2)],[PC(38:8),PC(37:1),PC(O-38:1),PC(P-38:0;O)],PC(39:7),PC(P-40:6),PC(38:0),PC(O-39:0)	FALSE	818.7	Unit	184.1	Unit	25	100	30	2	Positive	818.700225 -> 184.1
	[PC(38:5;O)],[PC(37:6),PC(O-38:6),PC(P-38:5;O2)],PC(39:4),PC(O-40:4),PC(P-40:3)	FALSE	824.653	Unit	184.1	Unit	25	100	30	2	Positive	824.653325 -> 184.1
	[PC(29:2),PC(P-30:1;O2)],[PC(30:1),PC(O-31:1),PC(P-31:0;O)],PC(31:0),PC(O-32:0)	FALSE	720.591	Unit	184.1	Unit	25	100	30	2	Positive	720.590725 -> 184.1
	[LPC(14:1),LPC(P-15:0;O2)]	FALSE	498.32	Unit	184.1	Unit	25	100	30	2	Positive	498.319555 -> 184.1
	PC(36:6),[PC(33:1),PC(O-34:1),PC(P-34:0;O2)]	FALSE	778.596	Unit	184.1	Unit	25	100	30	2	Positive	778.596155 -> 184.1
	PC(37:6),PC(O-38:6),PC(P-38:5),[PC(34:1),PC(O-35:1),PC(P-35:0;O2)],[PC(36:7),PC(35:0),PC(O-36:0;O)]	FALSE	792.648	Unit	184.1	Unit	25	100	30	2	Positive	792.648235 -> 184.1
	[PC(31:2),PC(O-32:2),PC(P-32:1;O2)],[PC(32:1),PC(O-33:1),PC(P-33:0;O)],PC(33:0),PC(O-34:0)	FALSE	748.622	Unit	184.1	Unit	25	100	30	2	Positive	748.622025 -> 184.1
	[PC(27:1),PC(P-28:0;O)],[PC(28:0),PC(O-29:0)]	FALSE	678.544	Unit	184.1	Unit	25	100	30	2	Positive	678.543725 -> 184.1
	[LPC(16:1),LPC(P-17:0;O2)]	FALSE	526.351	Unit	184.1	Unit	25	100	30	2	Positive	526.350855 -> 184.1
	[PC(28:1),PC(P-29:0)]	FALSE	676.528	Unit	184.1	Unit	25	100	30	2	Positive	676.528125 -> 184.1
	[PC(38:5;O2)],PC(40:3),[PC(39:4),PC(O-40:4),PC(P-40:3;O)]	FALSE	840.648	Unit	184.1	Unit	25	100	30	2	Positive	840.648235 -> 184.1
	PC(30:2),PC(P-31:1)	FALSE	702.544	Unit	184.1	Unit	25	100	30	2	Positive	702.543725 -> 184.1
	[PC(38:6;O)],PC(39:5),PC(O-40:5),PC(P-40:4),[PC(37:7),PC(P-38:6),PC(36:0),PC(O-37:0;O2)]	FALSE	822.659	Unit	184.1	Unit	25	100	30	2	Positive	822.658755 -> 184.1
	[LPC(16:1),LPC(P-17:0)]	FALSE	494.361	Unit	184.1	Unit	25	100	30	2	Positive	494.361025 -> 184.1
	[PC(28:2;O)],[PC(29:1),PC(O-30:1),PC(P-30:0)]	FALSE	690.544	Unit	184.1	Unit	25	100	30	2	Positive	690.543725 -> 184.1
	[PC(37:5),PC(O-38:5),PC(P-38:4;O2)],[PC(38:4;O)],PC(40:10),PC(39:3),PC(O-40:3),PC(P-40:2)	FALSE	826.669	Unit	184.1	Unit	25	100	30	2	Positive	826.668925 -> 184.1
	PC(34:5)	FALSE	752.523	Unit	184.1	Unit	25	100	30	2	Positive	752.523025 -> 184.1
	[PC(40:9),PC(39:2),PC(O-40:2),PC(P-40:1;O2)],[PC(40:1),PC(P-41:0;O)],PC(42:7),PC(41:0),PC(O-42:0)	FALSE	860.747	Unit	184.1	Unit	25	100	30	2	Positive	860.747225 -> 184.1
	[PC(39:5),PC(O-40:5),PC(P-40:4;O2)],[PC(40:4;O)],PC(42:10),PC(41:3),PC(O-42:3),PC(P-42:2)	FALSE	854.7	Unit	184.1	Unit	25	100	30	2	Positive	854.700225 -> 184.1
	[PC(32:4;O)],PC(33:3),PC(O-34:3),PC(P-34:2)	FALSE	742.575	Unit	184.1	Unit	25	100	30	2	Positive	742.575025 -> 184.1
	[PC(38:3;O2)],[PC(40:9),PC(39:2),PC(O-40:2),PC(P-40:1;O)],PC(40:1),PC(P-41:0)	FALSE	844.716	Unit	184.1	Unit	25	100	30	2	Positive	844.715925 -> 184.1
	[PC(40:3;O)],[PC(39:4),PC(O-40:4),PC(P-40:3;O2)],PC(42:9),PC(41:2),PC(O-42:2),PC(P-42:1)	FALSE	856.716	Unit	184.1	Unit	25	100	30	2	Positive	856.715925 -> 184.1
	[PC(33:2),PC(O-34:2),PC(P-34:1;O2)],[PC(34:1),PC(O-35:1),PC(P-35:0;O)],PC(36:7),PC(35:0),PC(O-36:0)	FALSE	776.653	Unit	184.1	Unit	25	100	30	2	Positive	776.653325 -> 184.1
	PC(41:6),PC(O-42:6),[PC(39:8),PC(O-40:8),PC(38:1),PC(O-39:1),PC(P-39:0;O2)],[PC(40:7),PC(39:0),PC(O-40:0;O)]	FALSE	848.711	Unit	184.1	Unit	25	100	30	2	Positive	848.710835 -> 184.1
	PC(42:6),[PC(40:8),PC(39:1),PC(O-40:1),PC(P-40:0;O2)],[PC(41:7),PC(P-42:6),PC(40:0),PC(O-41:0;O)]	FALSE	862.726	Unit	184.1	Unit	25	100	30	2	Positive	862.726435 -> 184.1
	[PC(31:4;O)],PC(32:3),PC(P-33:2)	FALSE	728.559	Unit	184.1	Unit	25	100	30	2	Positive	728.559425 -> 184.1
	PC(34:6),[PC(31:1),PC(O-32:1),PC(P-32:0;O2)]	FALSE	750.565	Unit	184.1	Unit	25	100	30	2	Positive	750.564855 -> 184.1
	LPC(22:5)	FALSE	570.356	Unit	184.1	Unit	25	100	30	2	Positive	570.355925 -> 184.1
	[PC(38:3;O)],[PC(37:4),PC(O-38:4),PC(P-38:3;O2)],PC(40:9),PC(39:2),PC(O-40:2),PC(P-40:1)	FALSE	828.685	Unit	184.1	Unit	25	100	30	2	Positive	828.684625 -> 184.1
	[LPC(18:4;O2)],[LPC(19:3;O)],LPC(20:2),PC(O-20:2)	FALSE	548.372	Unit	184.1	Unit	25	100	30	2	Positive	548.371625 -> 184.1
	[PC(28:1),PC(P-29:0;O)],PC(29:0),PC(O-30:0)	FALSE	692.559	Unit	184.1	Unit	25	100	30	2	Positive	692.559425 -> 184.1
	[PC(40:10),PC(39:3),PC(O-40:3),PC(P-40:2;O2)],[PC(40:2;O)],PC(42:8),PC(41:1),PC(O-42:1),PC(P-42:0)	FALSE	858.732	Unit	184.1	Unit	25	100	30	2	Positive	858.731525 -> 184.1
	[PC(38:4;O2)],[PC(40:10),PC(39:3),PC(O-40:3),PC(P-40:2;O)],PC(40:2)	FALSE	842.664	Unit	184.1	Unit	25	100	30	2	Positive	842.663925 -> 184.1
	[LPC(16:1),LPC(P-17:0;O)],[PC(16:0),PC(O-17:0),LPC(O-18:0)]	FALSE	510.392	Unit	184.1	Unit	25	100	30	2	Positive	510.392325 -> 184.1
	[PC(30:4;O)],PC(31:3),PC(O-32:3)	FALSE	714.544	Unit	184.1	Unit	25	100	30	2	Positive	714.543725 -> 184.1
	[LPC(18:3;O2)],[PC(19:1),LPC(20:1),PC(O-20:1),PC(P-20:0)]	FALSE	550.387	Unit	184.1	Unit	25	100	30	2	Positive	550.387225 -> 184.1
	[PC(O-13:1),LPC(P-14:0;O)],[LPC(14:0),PC(O-14:0),LPC(O-15:0)]	FALSE	468.345	Unit	184.1	Unit	25	100	30	2	Positive	468.345425 -> 184.1
	PC(42:5),[PC(41:6),PC(O-42:6;O)],[PC(40:7),PC(39:0),PC(O-40:0;O2)]	FALSE	864.706	Unit	184.1	Unit	25	100	30	2	Positive	864.705755 -> 184.1
	[PC(40:6;O)],PC(41:5),PC(P-42:4),[PC(39:7),PC(P-40:6),PC(38:0),PC(O-39:0;O2)]	FALSE	850.69	Unit	184.1	Unit	25	100	30	2	Positive	850.690055 -> 184.1
	[PC(30:3;O)],PC(31:2),PC(O-32:2),PC(P-32:1)	FALSE	716.559	Unit	184.1	Unit	25	100	30	2	Positive	716.559425 -> 184.1
	PC(28:2)	FALSE	674.476	Unit	184.1	Unit	25	100	30	2	Positive	674.476125 -> 184.1
	[PC(40:5;O2)],PC(42:3),[PC(42:11),PC(41:4),PC(O-42:4;O)]	FALSE	868.68	Unit	184.1	Unit	25	100	30	2	Positive	868.679535 -> 184.1
	PC(33:5),PC(P-34:4)	FALSE	738.544	Unit	184.1	Unit	25	100	30	2	Positive	738.543725 -> 184.1
	[PC(O-40:9),PC(38:2),PC(P-39:1;O2)],[PC(40:8),PC(39:1),PC(O-40:1),PC(P-40:0;O)],PC(41:7),PC(P-42:6),PC(40:0),PC(O-41:0)	FALSE	846.732	Unit	184.1	Unit	25	100	30	2	Positive	846.731525 -> 184.1
	PC(31:4)	FALSE	712.492	Unit	184.1	Unit	25	100	30	2	Positive	712.491725 -> 184.1
	[LPC(22:5;O2)]	FALSE	602.346	Unit	184.1	Unit	25	100	30	2	Positive	602.345755 -> 184.1
	[PC(40:6;O2)],[PC(41:5),PC(P-42:4;O)],PC(42:4)	FALSE	866.664	Unit	184.1	Unit	25	100	30	2	Positive	866.663925 -> 184.1
	[PC(40:4;O2)],[PC(42:10),PC(41:3),PC(O-42:3),PC(P-42:2;O)],PC(42:2)	FALSE	870.695	Unit	184.1	Unit	25	100	30	2	Positive	870.695225 -> 184.1
	[PC(29:1),PC(O-30:1),PC(P-30:0;O2)]	FALSE	722.534	Unit	184.1	Unit	25	100	30	2	Positive	722.533555 -> 184.1
	[PC(32:5;O)],PC(33:4),PC(O-34:4),PC(O-34:4),PC(P-34:3)	FALSE	740.559	Unit	184.1	Unit	25	100	30	2	Positive	740.559425 -> 184.1
	[PC(40:5;O)],[PC(39:6),PC(O-40:6),PC(P-40:5;O2)],PC(42:11),PC(41:4),PC(O-42:4)	FALSE	852.685	Unit	184.1	Unit	25	100	30	2	Positive	852.684625 -> 184.1
	PC(32:4)	FALSE	726.507	Unit	184.1	Unit	25	100	30	2	Positive	726.507425 -> 184.1
	[PC(27:1),PC(P-28:0)]	FALSE	662.512	Unit	184.1	Unit	25	100	30	2	Positive	662.512425 -> 184.1
	[PC(40:3;O2)],PC(42:1),[PC(42:9),PC(41:2),PC(O-42:2),PC(P-42:1;O)]	FALSE	872.711	Unit	184.1	Unit	25	100	30	2	Positive	872.710835 -> 184.1
	LPC(20:5)	FALSE	542.325	Unit	184.1	Unit	25	100	30	2	Positive	542.324625 -> 184.1
	[PC(16:4;O)],LPC(18:3)	FALSE	518.325	Unit	184.1	Unit	25	100	30	2	Positive	518.324625 -> 184.1
	PC(30:3)	FALSE	700.492	Unit	184.1	Unit	25	100	30	2	Positive	700.491725 -> 184.1
	[LPC(18:1),PC(O-18:1),PC(P-18:0;O)],[LPC(17:2),LPC(P-18:1;O2)],[PC(18:0),LPC(19:0),PC(O-19:0),LPC(O-20:0)]	FALSE	538.424	Unit	184.1	Unit	25	100	30	2	Positive	538.423625 -> 184.1
	PC(29:2),PC(P-30:1)	FALSE	688.528	Unit	184.1	Unit	25	100	30	2	Positive	688.528125 -> 184.1
	[PC(26:0)]	FALSE	650.476	Unit	184.1	Unit	25	100	30	2	Positive	650.476125 -> 184.1
	[LPC(14:1),LPC(P-15:0;O)],[PC(14:0),LPC(15:0),LPC(O-16:0)]	FALSE	482.361	Unit	184.1	Unit	25	100	30	2	Positive	482.361025 -> 184.1
	[PC(42:6;O2)],[PC(44:12),PC(O-44:5;O)],PC(44:4)	FALSE	894.695	Unit	184.1	Unit	25	100	30	2	Positive	894.695225 -> 184.1
	[PC(42:6;O)],PC(44:12),PC(O-44:5),[PC(41:7),PC(P-42:6),PC(40:0),PC(O-41:0;O2)]	FALSE	878.721	Unit	184.1	Unit	25	100	30	2	Positive	878.721355 -> 184.1
	PC(26:1)	FALSE	648.46	Unit	184.1	Unit	25	100	30	2	Positive	648.460425 -> 184.1
	LPC(24:1)	FALSE	606.45	Unit	184.1	Unit	25	100	30	2	Positive	606.449825 -> 184.1
	[PC(42:5;O)],[PC(41:6),PC(O-42:6;O2)],PC(43:4),PC(O-44:4)	FALSE	880.716	Unit	184.1	Unit	25	100	30	2	Positive	880.715925 -> 184.1
	[LPC(24:1;O)],[PC(24:0)]	FALSE	622.445	Unit	184.1	Unit	25	100	30	2	Positive	622.444825 -> 184.1
	[LPC(18:2),LPC(P-19:1;O2)],[PC(19:0),LPC(20:0),PC(O-20:0)],[PC(18:1),LPC(19:1),PC(O-19:1),LPC(P-20:0;O)]	FALSE	552.403	Unit	184.1	Unit	25	100	30	2	Positive	552.402935 -> 184.1
	[LPC(6:0)]	FALSE	356.184	Unit	184.1	Unit	25	100	30	2	Positive	356.183825 -> 184.1
	[LPC(17:1),LPC(O-18:1),LPC(P-18:0)]	FALSE	508.377	Unit	184.1	Unit	25	100	30	2	Positive	508.376725 -> 184.1
	[LPC(20:3;O2)],PC(21:1),LPC(22:1)	FALSE	578.419	Unit	184.1	Unit	25	100	30	2	Positive	578.418525 -> 184.1
	[PC(40:2;O2)],[PC(42:8),PC(41:1),PC(O-42:1),PC(P-42:0;O)],PC(42:0)	FALSE	874.727	Unit	184.1	Unit	25	100	30	2	Positive	874.726525 -> 184.1
	[PC(43:6;O)],PC(44:5),[PC(42:7),PC(41:0),PC(O-42:0;O2)]	FALSE	892.737	Unit	184.1	Unit	25	100	30	2	Positive	892.737055 -> 184.1
	PC(44:6),[PC(42:8),PC(41:1),PC(O-42:1),PC(P-42:0;O2)]	FALSE	890.721	Unit	184.1	Unit	25	100	30	2	Positive	890.721355 -> 184.1
	PC(43:6),[PC(40:1),PC(P-41:0;O2)],[PC(42:7),PC(41:0),PC(O-42:0;O)]	FALSE	876.742	Unit	184.1	Unit	25	100	30	2	Positive	876.742135 -> 184.1
	[LPC(20:4;O)]	FALSE	560.335	Unit	184.1	Unit	25	100	30	2	Positive	560.335235 -> 184.1
	LPC(22:4)	FALSE	572.372	Unit	184.1	Unit	25	100	30	2	Positive	572.371625 -> 184.1
	PC(32:5)	FALSE	724.492	Unit	184.1	Unit	25	100	30	2	Positive	724.491725 -> 184.1
	[PC(26:1;O2)]	FALSE	680.45	Unit	184.1	Unit	25	100	30	2	Positive	680.450255 -> 184.1
	[PC(16:4;O2)],[LPC(18:3;O)]	FALSE	534.32	Unit	184.1	Unit	25	100	30	2	Positive	534.319535 -> 184.1
	[LPC(18:2),LPC(P-19:1;O)],[PC(18:1),LPC(19:1),PC(O-19:1),LPC(P-20:0)]	FALSE	536.408	Unit	184.1	Unit	25	100	30	2	Positive	536.408025 -> 184.1
	[PC(21:1),LPC(22:1;O)],[PC(22:0)]	FALSE	594.414	Unit	184.1	Unit	25	100	30	2	Positive	594.413525 -> 184.1
	[PC(O-13:1),LPC(P-14:0;O2)]	FALSE	484.304	Unit	184.1	Unit	25	100	30	2	Positive	484.303955 -> 184.1
	[LPC(22:6;O2)]	FALSE	600.33	Unit	184.1	Unit	25	100	30	2	Positive	600.330155 -> 184.1
	[LPC(18:1),PC(O-18:1),PC(P-18:0;O2)]	FALSE	554.346	Unit	184.1	Unit	25	100	30	2	Positive	554.345755 -> 184.1
	[PC(42:1;O)],[PC(42:9),PC(41:2),PC(O-42:2),PC(P-42:1;O2)],PC(44:7),PC(43:0)	FALSE	888.742	Unit	184.1	Unit	25	100	30	2	Positive	888.742125 -> 184.1
	[PC(41:5),PC(P-42:4;O2)],[PC(42:4;O)],PC(44:10),PC(O-44:3)	FALSE	882.732	Unit	184.1	Unit	25	100	30	2	Positive	882.731525 -> 184.1
	[PC(42:10),PC(41:3),PC(O-42:3),PC(P-42:2;O2)],[PC(42:2;O)],PC(44:8),PC(43:1)	FALSE	886.727	Unit	184.1	Unit	25	100	30	2	Positive	886.726525 -> 184.1
	[PC(42:3;O2)],[PC(43:2;O)],PC(44:1)	FALSE	900.742	Unit	184.1	Unit	25	100	30	2	Positive	900.742125 -> 184.1
	[PC(44:12),PC(O-44:5;O2)],[PC(44:4;O)]	FALSE	910.69	Unit	184.1	Unit	25	100	30	2	Positive	910.690135 -> 184.1
	[PC(42:3;O)],[PC(42:11),PC(41:4),PC(O-42:4;O2)],PC(43:2)	FALSE	884.711	Unit	184.1	Unit	25	100	30	2	Positive	884.710825 -> 184.1
	LPC(17:2),LPC(P-18:1)	FALSE	506.361	Unit	184.1	Unit	25	100	30	2	Positive	506.361025 -> 184.1
	[LPC(20:5;O)],PC(20:4),LPC(21:4)	FALSE	558.356	Unit	184.1	Unit	25	100	30	2	Positive	558.355925 -> 184.1
	[LPC(10:0),PC(O-10:0)],[LPC(O-10:1;O)]	FALSE	412.246	Unit	184.1	Unit	25	100	30	2	Positive	412.246435 -> 184.1
	[LPC(20:4;O2)],LPC(22:2)	FALSE	576.403	Unit	184.1	Unit	25	100	30	2	Positive	576.402925 -> 184.1
	[LPC(20:5;O2)],[PC(20:4),LPC(21:4;O)]	FALSE	574.351	Unit	184.1	Unit	25	100	30	2	Positive	574.350835 -> 184.1
	PC(22:1),[LPC(22:2;O)]	FALSE	592.398	Unit	184.1	Unit	25	100	30	2	Positive	592.397835 -> 184.1
	[PC(46:2;O2)],PC(48:0)	FALSE	958.82	Unit	184.1	Unit	25	100	30	2	Positive	958.820425 -> 184.1
	[PC(42:2;O2)],[PC(44:8),PC(43:1;O)],PC(44:0)	FALSE	902.758	Unit	184.1	Unit	25	100	30	2	Positive	902.757825 -> 184.1
	[PC(12:4;O2)]	FALSE	478.184	Unit	184.1	Unit	25	100	30	2	Positive	478.184255 -> 184.1
	[PC(44:4;O2)],PC(46:2)	FALSE	926.758	Unit	184.1	Unit	25	100	30	2	Positive	926.757825 -> 184.1
	[LPC(22:4;O2)]	FALSE	604.361	Unit	184.1	Unit	25	100	30	2	Positive	604.361455 -> 184.1
	[PC(44:1;O2)]	FALSE	932.732	Unit	184.1	Unit	25	100	30	2	Positive	932.731955 -> 184.1
	[PC(20:4),LPC(21:4;O2)]	FALSE	590.346	Unit	184.1	Unit	25	100	30	2	Positive	590.345755 -> 184.1
	[PC(44:6;O)]	FALSE	906.659	Unit	184.1	Unit	25	100	30	2	Positive	906.658835 -> 184.1
	[PC(42:4;O2)],[PC(44:10),PC(O-44:3;O)],PC(44:2)	FALSE	898.727	Unit	184.1	Unit	25	100	30	2	Positive	898.726525 -> 184.1
	[PC(46:1;O2)]	FALSE	960.763	Unit	184.1	Unit	25	100	30	2	Positive	960.763255 -> 184.1
	[PC(19:1),LPC(20:1),PC(O-20:1),PC(P-20:0;O)],[PC(20:0),LPC(21:0),PC(O-21:0)]	FALSE	566.419	Unit	184.1	Unit	25	100	30	2	Positive	566.418525 -> 184.1
	[PC(44:8),PC(43:1;O2)]	FALSE	918.716	Unit	184.1	Unit	25	100	30	2	Positive	918.716355 -> 184.1

## Sheet: Oxy PE_M9
Compound Group	Compound Name	ISTD?	Parent Ion	MS1 Res	Product Ion	MS2 Res	Dwell	Fragmentor	Collision Energy	Cell Accelerator Voltage	Polarity	MRM
	STD_15:0-18:1(d7) PE	FALSE	711.56	Unit	570.4	Unit	25	100	24	2	Positive	711.56 -> 570.4
	STD 18:1(d7) Lyso PE	FALSE	487.35	Unit	346.3	Unit	25	100	24	2	Positive	487.35 -> 346.3
	[PE(34:4;O2)],[PE(35:3),PE(O-36:3),PE(P-36:2;O)],[PE(O-38:9),PE(36:2),PE(O-37:2),PE(P-37:1)]	FALSE	744.591	Unit	603.591	Unit	25	100	24	2	Positive	744.590725 -> 603.590725
	[PE(36:6;O2)],[PE(38:4)],[PE(37:5),PE(O-38:5),PE(P-38:4;O)]	FALSE	768.554	Unit	627.554	Unit	25	100	24	2	Positive	768.554335 -> 627.554335
	[PE(38:6)],[PE(36:8),PE(dO-38:8),PE(35:1),PE(O-36:1),PE(P-36:0;O2)],[PE(37:7),PE(P-38:6),PE(36:0),PE(O-37:0;O)]	FALSE	764.617	Unit	623.617	Unit	25	100	24	2	Positive	764.616935 -> 623.616935
	[PE(34:5;O2)],[PE(35:4),PE(O-36:4),PE(P-36:3;O)],[PE(36:3),PE(P-37:2)]	FALSE	742.575	Unit	601.575	Unit	25	100	24	2	Positive	742.575025 -> 601.575025
	[PE(37:6),PE(O-38:6),PE(P-38:5;O)],[PE(38:5)],[PE(36:7),PE(35:0),PE(O-36:0;O2)]	FALSE	766.596	Unit	625.596	Unit	25	100	24	2	Positive	766.596155 -> 625.596155
	[PE(38:8),PE(dO-40:8),PE(37:1),PE(O-38:1),PE(P-38:0;O2)],[PE(39:7),PE(P-40:6),PE(38:0),PE(O-39:0;O)],[PE(40:6),PE(dO-40:0)]	FALSE	792.685	Unit	651.685	Unit	25	100	24	2	Positive	792.684625 -> 651.684625
	[PE(34:6;O2)],[PE(35:5),PE(O-36:5),PE(P-36:4;O)],[PE(36:4),PE(O-37:4)]	FALSE	740.559	Unit	599.559	Unit	25	100	24	2	Positive	740.559425 -> 599.559425
	[PE(34:3),PE(P-35:2;O2)],[PE(dO-38:9),PE(35:2),PE(O-36:2),PE(P-36:1;O)],[PE(O-38:8),PE(36:1),PE(O-37:1),PE(P-37:0)]	FALSE	746.606	Unit	605.606	Unit	25	100	24	2	Positive	746.606325 -> 605.606325
	[PE(38:9),PE(dO-40:9),PE(37:2),PE(O-38:2),PE(P-38:1;O2)],[PE(39:8),PE(O-40:8),PE(P-40:7),PE(38:1),PE(O-39:1),PE(P-39:0;O)],[PE(40:7),PE(39:0),PE(O-40:0)]	FALSE	790.669	Unit	649.669	Unit	25	100	24	2	Positive	790.668925 -> 649.668925
	[PE(33:3),PE(O-34:3),PE(P-34:2;O)],[PE(32:4),PEd(O-34:4;O2)],[PE(34:2),PE(O-35:2),PE(P-35:1)]	FALSE	716.559	Unit	575.559	Unit	25	100	24	2	Positive	716.559425 -> 575.559425
	[PE(39:6),PE(O-40:6),PE(P-40:5;O)],[PE(40:5)],[PE(38:7),PE(37:0),PE(O-38:0;O2)]	FALSE	794.627	Unit	653.627	Unit	25	100	24	2	Positive	794.627455 -> 653.627455
	[PE(36:5;O2)],[PE(37:4),PE(O-38:4),PE(P-38:3;O)],[PE(38:3)]	FALSE	770.57	Unit	629.57	Unit	25	100	24	2	Positive	770.570025 -> 629.570025
	[PE(32:3),PE(P-33:2;O2)],[PE(33:2),PE(O-34:2),PE(P-34:1;O)],[PE(34:1),PE(O-35:1),PE(P-35:0)]	FALSE	718.575	Unit	577.575	Unit	25	100	24	2	Positive	718.575025 -> 577.575025
	[PE(32:5;O2)],[PE(33:4),PE(O-34:4),PE(O-34:4),PE(P-34:3;O)],[PE(34:3),PE(P-35:2)]	FALSE	714.544	Unit	573.544	Unit	25	100	24	2	Positive	714.543725 -> 573.543725
	[PE(35:6),PE(P-36:5;O)],[PE(36:5)]	FALSE	738.507	Unit	597.507	Unit	25	100	24	2	Positive	738.507425 -> 597.507425
	[PE(32:2),PE(O-33:2),PE(P-33:1;O2)],[PE(33:1),PE(O-34:1),PE(P-34:0;O)],[PE(34:0),PE(O-35:0)]	FALSE	720.591	Unit	579.591	Unit	25	100	24	2	Positive	720.590725 -> 579.590725
	[LPE(17:1),LPE(O-18:1),LPE(P-18:0;O)]	FALSE	482.325	Unit	341.325	Unit	25	100	24	2	Positive	482.324635 -> 341.324635
	[PE(38:6;O2)],[PE(40:4)],[PE(39:5),PE(O-40:5),PE(P-40:4;O)]	FALSE	796.586	Unit	655.586	Unit	25	100	24	2	Positive	796.585635 -> 655.585635
	[PE(dO-38:9),PE(35:2),PE(O-36:2),PE(P-36:1;O2)],[PE(O-38:8),PE(36:1),PE(O-37:1),PE(P-37:0;O)],[PE(38:7),PE(37:0),PE(O-38:0)]	FALSE	762.638	Unit	621.638	Unit	25	100	24	2	Positive	762.637625 -> 621.637625
	[PE(34:2),PE(O-35:2),PE(P-35:1;O2)],[PE(36:8),PE(dO-38:8),PE(35:1),PE(O-36:1),PE(P-36:0;O)],[PE(37:7),PE(P-38:6),PE(36:0),PE(O-37:0)]	FALSE	748.622	Unit	607.622	Unit	25	100	24	2	Positive	748.622025 -> 607.622025
	[PE(30:3;O2)],[PE(31:2),PE(P-32:1;O)],[PE(32:1),PE(O-33:1),PE(P-33:0)]	FALSE	690.544	Unit	549.544	Unit	25	100	24	2	Positive	690.543725 -> 549.543725
	[LPE(18:2),LPE(P-19:1)]	FALSE	478.33	Unit	337.33	Unit	25	100	24	2	Positive	478.329725 -> 337.329725
	[LPE(17:2;O)],[LPE(18:1)]	FALSE	480.309	Unit	339.309	Unit	25	100	24	2	Positive	480.309025 -> 339.309025
	[LPE(15:1),LPE(P-16:0;O)]	FALSE	454.293	Unit	313.293	Unit	25	100	24	2	Positive	454.293335 -> 313.293335
	[PE(36:4),PE(O-37:4;O2)],[PE(37:3),PE(O-38:3),PE(P-38:2;O)],[PE(O-40:9),PE(38:2),PE(P-39:1)]	FALSE	772.622	Unit	631.622	Unit	25	100	24	2	Positive	772.622025 -> 631.622025
	[PE(30:2),PE(P-31:1;O2)],[PE(31:1),PE(O-32:1),PE(P-32:0;O)],[PE(32:0),PE(O-33:0)]	FALSE	692.559	Unit	551.559	Unit	25	100	24	2	Positive	692.559425 -> 551.559425
	[PE(35:6),PE(P-36:5;O2)],[PE(36:5;O)],[PE(37:4),PE(O-38:4),PE(P-38:3)]	FALSE	754.575	Unit	613.575	Unit	25	100	24	2	Positive	754.575025 -> 613.575025
	[PE(34:6;O)],[PE(35:5),PE(O-36:5),PE(P-36:4)]	FALSE	724.528	Unit	583.528	Unit	25	100	24	2	Positive	724.528125 -> 583.528125
	[PE(33:4),PE(O-34:4),PE(O-34:4),PE(P-34:3;O2)],[PE(34:3),PE(P-35:2;O)],[PE(dO-38:9),PE(35:2),PE(O-36:2),PE(P-36:1)]	FALSE	730.575	Unit	589.575	Unit	25	100	24	2	Positive	730.575025 -> 589.575025
	[LPE(22:6)],[LPE(19:1),LPE(P-20:0;O2)]	FALSE	526.351	Unit	385.351	Unit	25	100	24	2	Positive	526.350855 -> 385.350855
	[LPE(20:4)]	FALSE	502.293	Unit	361.293	Unit	25	100	24	2	Positive	502.293325 -> 361.293325
	[PE(36:6;O)],[PE(37:5),PE(O-38:5),PE(P-38:4)]	FALSE	752.559	Unit	611.559	Unit	25	100	24	2	Positive	752.559425 -> 611.559425
	[PE(37:6),PE(O-38:6),PE(P-38:5)],[PE(34:1),PE(O-35:1),PE(P-35:0;O2)],[PE(36:7),PE(35:0),PE(O-36:0;O)]	FALSE	750.601	Unit	609.601	Unit	25	100	24	2	Positive	750.601235 -> 609.601235
	[PE(39:6),PE(O-40:6),PE(P-40:5)],[PE(O-38:8),PE(36:1),PE(O-37:1),PE(P-37:0;O2)],[PE(38:7),PE(37:0),PE(O-38:0;O)]	FALSE	778.633	Unit	637.633	Unit	25	100	24	2	Positive	778.632535 -> 637.632535
	[PE(30:4;O2)],[PE(31:3;O)],[PE(32:2),PE(O-33:2),PE(P-33:1)]	FALSE	688.528	Unit	547.528	Unit	25	100	24	2	Positive	688.528125 -> 547.528125
	[PE(37:3),PE(O-38:3),PE(P-38:2;O2)],[PE(O-40:9),PE(38:2),PE(P-39:1;O)],[PE(40:8),PE(39:1),PE(O-40:1),PE(P-40:0)]	FALSE	788.653	Unit	647.653	Unit	25	100	24	2	Positive	788.653325 -> 647.653325
	[PE(36:3),PE(P-37:2;O2)],[PE(38:9),PE(dO-40:9),PE(37:2),PE(O-38:2),PE(P-38:1;O)],[PE(39:8),PE(O-40:8),PE(P-40:7),PE(38:1),PE(O-39:1),PE(P-39:0)]	FALSE	774.638	Unit	633.638	Unit	25	100	24	2	Positive	774.637625 -> 633.637625
	[PE(34:4)],[PE(33:5),PE(P-34:4;O)]	FALSE	712.492	Unit	571.492	Unit	25	100	24	2	Positive	712.491735 -> 571.491735
	[PE(33:3),PE(O-34:3),PE(P-34:2;O2)],[PE(34:2),PE(O-35:2),PE(P-35:1;O)],[PE(36:8),PE(dO-38:8),PE(35:1),PE(O-36:1),PE(P-36:0)]	FALSE	732.591	Unit	591.591	Unit	25	100	24	2	Positive	732.590725 -> 591.590725
	[PE(30:4;O)],[PE(31:3)]	FALSE	672.46	Unit	531.46	Unit	25	100	24	2	Positive	672.460425 -> 531.460425
	[PE(28:2;O2)],[PE(29:1),PE(O-30:1),PE(P-30:0;O)],[PE(30:0),PE(O-31:0)]	FALSE	664.528	Unit	523.528	Unit	25	100	24	2	Positive	664.528125 -> 523.528125
	[PE(38:6;O)],[PE(39:5),PE(O-40:5),PE(P-40:4)],[PE(37:7),PE(P-38:6),PE(36:0),PE(O-37:0;O2)]	FALSE	780.612	Unit	639.612	Unit	25	100	24	2	Positive	780.611855 -> 639.611855
	[PE(37:4),PE(O-38:4),PE(P-38:3;O2)],[PE(38:3;O)],[PE(40:9),PE(39:2),PE(O-40:2),PE(P-40:1)]	FALSE	786.638	Unit	645.638	Unit	25	100	24	2	Positive	786.637625 -> 645.637625
	[PE(O-38:9),PE(36:2),PE(O-37:2),PE(P-37:1;O2)],[PE(38:8),PE(dO-40:8),PE(37:1),PE(O-38:1),PE(P-38:0;O)],[PE(39:7),PE(P-40:6),PE(38:0),PE(O-39:0)]	FALSE	776.653	Unit	635.653	Unit	25	100	24	2	Positive	776.653325 -> 635.653325
	[PE(34:4;O)],[PE(33:5),PE(P-34:4;O2)],[PE(35:3),PE(O-36:3),PE(P-36:2)]	FALSE	728.559	Unit	587.559	Unit	25	100	24	2	Positive	728.559425 -> 587.559425
	[PE(35:5),PE(O-36:5),PE(P-36:4;O2)],[PE(36:4),PE(O-37:4;O)],[PE(37:3),PE(O-38:3),PE(P-38:2)]	FALSE	756.591	Unit	615.591	Unit	25	100	24	2	Positive	756.590725 -> 615.590725
	[PE(40:9),PE(39:2),PE(O-40:2),PE(P-40:1;O2)],[PE(40:1),PE(P-41:0;O)],[PE(42:7),PE(41:0),PE(O-42:0)]	FALSE	818.7	Unit	677.7	Unit	25	100	24	2	Positive	818.700225 -> 677.700225
	[PE(39:4),PE(O-40:4),PE(P-40:3;O2)],[PE(40:3;O)],[PE(42:9),PE(41:2),PE(O-42:2),PE(P-42:1)]	FALSE	814.669	Unit	673.669	Unit	25	100	24	2	Positive	814.668925 -> 673.668925
	[PE(37:6),PE(O-38:6),PE(P-38:5;O2)],[PE(38:5;O)],[PE(39:4),PE(O-40:4),PE(P-40:3)]	FALSE	782.606	Unit	641.606	Unit	25	100	24	2	Positive	782.606325 -> 641.606325
	[PE(38:5;O2)],[PE(39:4),PE(O-40:4),PE(P-40:3;O)],[PE(40:3)]	FALSE	798.601	Unit	657.601	Unit	25	100	24	2	Positive	798.601325 -> 657.601325
	[PE(35:4),PE(O-36:4),PE(P-36:3;O2)],[PE(36:3),PE(P-37:2;O)],[PE(38:9),PE(dO-40:9),PE(37:2),PE(O-38:2),PE(P-38:1)]	FALSE	758.606	Unit	617.606	Unit	25	100	24	2	Positive	758.606325 -> 617.606325
	[PE(31:4;O2)],[PE(32:3),PE(P-33:2;O)],[PE(33:2),PE(O-34:2),PE(P-34:1)]	FALSE	702.544	Unit	561.544	Unit	25	100	24	2	Positive	702.543725 -> 561.543725
	[PE(40:4;O)],[PE(39:5),PE(O-40:5),PE(P-40:4;O2)],[PE(42:10),PE(41:3),PE(P-42:2)]	FALSE	812.653	Unit	671.653	Unit	25	100	24	2	Positive	812.653325 -> 671.653325
	[PE(31:3;O2)],[PE(32:2),PE(O-33:2),PE(P-33:1;O)],[PE(33:1),PE(O-34:1),PE(P-34:0)]	FALSE	704.559	Unit	563.559	Unit	25	100	24	2	Positive	704.559425 -> 563.559425
	[PE(35:3),PE(O-36:3),PE(P-36:2;O2)],[PE(O-38:9),PE(36:2),PE(O-37:2),PE(P-37:1;O)],[PE(38:8),PE(dO-40:8),PE(37:1),PE(O-38:1),PE(P-38:0)]	FALSE	760.622	Unit	619.622	Unit	25	100	24	2	Positive	760.622025 -> 619.622025
	[PE(36:6)],[PE(33:1),PE(O-34:1),PE(P-34:0;O2)]	FALSE	736.549	Unit	595.549	Unit	25	100	24	2	Positive	736.549255 -> 595.549255
	[PE(27:1),PE(P-28:0;O)],[PE28:0,PE(O-29:0)]	FALSE	636.497	Unit	495.497	Unit	25	100	24	2	Positive	636.496825 -> 495.496825
	[LPE(20:3)],[LPE(O-20:4;O)]	FALSE	504.309	Unit	363.309	Unit	25	100	24	2	Positive	504.309035 -> 363.309035
	[LPE(22:5)]	FALSE	528.309	Unit	387.309	Unit	25	100	24	2	Positive	528.309025 -> 387.309025
	[PE(29:2),PE(P-30:1;O)],[PE(30:1),PE(O-31:1),PE(P-31:0)]	FALSE	662.512	Unit	521.512	Unit	25	100	24	2	Positive	662.512425 -> 521.512425
	[PE(40:2;O)],[PE(40:10),PE(39:3),PE(O-40:3),PE(P-40:2;O2)],[PE(42:8),PE(41:1),PE(O-42:1),PE(P-42:0)]	FALSE	816.685	Unit	675.685	Unit	25	100	24	2	Positive	816.684625 -> 675.684625
	[PE(34:5;O)],[PE(35:4),PE(O-36:4),PE(P-36:3)]	FALSE	726.544	Unit	585.544	Unit	25	100	24	2	Positive	726.543725 -> 585.543725
	[PE(35:6),PE(P-36:5)],[PE(32:1),PE(O-33:1),PE(P-33:0;O2)]	FALSE	722.534	Unit	581.534	Unit	25	100	24	2	Positive	722.533555 -> 581.533555
	[PE(41:6),PE(O-42:6;O)],[PE(42:5)],[PE(40:7),PE(39:0),PE(O-40:0;O2)]	FALSE	822.659	Unit	681.659	Unit	25	100	24	2	Positive	822.658755 -> 681.658755
	[LPE(20:2;O2)],[LPE(22:0)]	FALSE	538.387	Unit	397.387	Unit	25	100	24	2	Positive	538.387225 -> 397.387225
	[PE(41:6),PE(O-42:6)],[PE(39:8),PE(O-40:8),PE(P-40:7),PE(38:1),PE(O-39:1),PE(P-39:0;O2)],[PE(40:7),PE(39:0),PE(O-40:0;O)]	FALSE	806.664	Unit	665.664	Unit	25	100	24	2	Positive	806.663835 -> 665.663835
	[PE(42:6)],[PE(40:8),PE(39:1),PE(O-40:1),PE(P-40:0;O2)],[PE(41:7),PE(P-42:6),PE(40:0),PE(O-41:0;O)]	FALSE	820.68	Unit	679.68	Unit	25	100	24	2	Positive	820.679535 -> 679.679535
	[PE(O-40:9),PE(38:2),PE(P-39:1;O2)],[PE(40:8),PE(39:1),PE(O-40:1),PE(P-40:0;O)],[PE(41:7),PE(P-42:6),PE(40:0),PE(O-41:0)]	FALSE	804.685	Unit	663.685	Unit	25	100	24	2	Positive	804.684625 -> 663.684625
	[PE(30:3;O)],[PE(31:2),PE(P-32:1)]	FALSE	674.512	Unit	533.512	Unit	25	100	24	2	Positive	674.512425 -> 533.512425
	[PE(33:3),PE(O-34:3),PE(P-34:2)],[PE(32:4),PEd(O-34:4;O)]	FALSE	700.528	Unit	559.528	Unit	25	100	24	2	Positive	700.528135 -> 559.528135
	[PE(38:4;O)],[PE(37:5),PE(O-38:5),PE(P-38:4;O2)],[PE(40:10),PE(39:3),PE(O-40:3),PE(P-40:2)]	FALSE	784.622	Unit	643.622	Unit	25	100	24	2	Positive	784.622025 -> 643.622025
	[PE(41:5),PE(P-42:4)],[PE(39:7),PE(P-40:6),PE(38:0),PE(O-39:0;O2)],[PE(40:6),PE(dO-40:0;O)]	FALSE	808.68	Unit	667.68	Unit	25	100	24	2	Positive	808.679535 -> 667.679535
	[PE(39:6),PE(O-40:6),PE(P-40:5;O2)],[PE(40:5;O)],[PE(42:11),PE(41:4),PE(O-42:4)]	FALSE	810.638	Unit	669.638	Unit	25	100	24	2	Positive	810.637625 -> 669.637625
	[PE(30:2),PE(P-31:1)]	FALSE	660.497	Unit	519.497	Unit	25	100	24	2	Positive	660.496825 -> 519.496825
	[PE(30:2),PE(P-31:1;O)],[PE(31:1),PE(O-32:1),PE(P-32:0)]	FALSE	676.528	Unit	535.528	Unit	25	100	24	2	Positive	676.528125 -> 535.528125
	[PE(28:1),PE(P-29:0)]	FALSE	634.481	Unit	493.481	Unit	25	100	24	2	Positive	634.481125 -> 493.481125
	[LPE(16:1)]	FALSE	452.278	Unit	311.278	Unit	25	100	24	2	Positive	452.277725 -> 311.277725
	[PE(30:1),PE(O-31:1),PE(P-31:0;O2)]	FALSE	694.502	Unit	553.502	Unit	25	100	24	2	Positive	694.502255 -> 553.502255
	[LPE(18:3;O2)],[LPE(20:1)]	FALSE	508.34	Unit	367.34	Unit	25	100	24	2	Positive	508.340325 -> 367.340325
	[LPE(16:1;O2)]	FALSE	484.268	Unit	343.268	Unit	25	100	24	2	Positive	484.267555 -> 343.267555
	[LPE(18:3)]	FALSE	476.278	Unit	335.278	Unit	25	100	24	2	Positive	476.277725 -> 335.277725
	[LPE(20:5;O2)]	FALSE	532.268	Unit	391.268	Unit	25	100	24	2	Positive	532.267555 -> 391.267555
	[PE(34:5)]	FALSE	710.476	Unit	569.476	Unit	25	100	24	2	Positive	710.476125 -> 569.476125
	[PE(28:2)]	FALSE	632.429	Unit	491.429	Unit	25	100	24	2	Positive	632.429125 -> 491.429125
	[PE(38:4;O2)],[PE(40:2)],[PE(40:10),PE(39:3),PE(O-40:3),PE(P-40:2;O)]	FALSE	800.617	Unit	659.617	Unit	25	100	24	2	Positive	800.616935 -> 659.616935
	[LPE(22:5;O)]	FALSE	544.304	Unit	403.304	Unit	25	100	24	2	Positive	544.303935 -> 403.303935
	[PE(42:4)],[PE(41:5),PE(P-42:4;O)],[PE(40:6),PE(dO-40:0;O2)]	FALSE	824.674	Unit	683.674	Unit	25	100	24	2	Positive	824.674455 -> 683.674455
	[PE(43:2;O2)],[PE(44:1;O)]	FALSE	874.69	Unit	733.69	Unit	25	100	24	2	Positive	874.690135 -> 733.690135
	[PE(33:5),PE(P-34:4)]	FALSE	696.497	Unit	555.497	Unit	25	100	24	2	Positive	696.496825 -> 555.496825
	[PE(33:2),PE(O-34:2),PE(P-34:1;O2)],[PE(34:1),PE(O-35:1),PE(P-35:0;O)],[PE(36:7),PE(35:0),PE(O-36:0)]	FALSE	734.606	Unit	593.606	Unit	25	100	24	2	Positive	734.606325 -> 593.606325
	[LPE(17:1),LPE(O-18:1),LPE(P-18:0)]	FALSE	466.33	Unit	325.33	Unit	25	100	24	2	Positive	466.329725 -> 325.329725
	[LPE(16:1;O)],[PE(16:0),LPE(O-18:0)]	FALSE	468.345	Unit	327.345	Unit	25	100	24	2	Positive	468.345425 -> 327.345425
	[PE(38:3;O2)],[PE(40:9),PE(39:2),PE(O-40:2),PE(P-40:1;O)],[PE(40:1),PE(P-41:0)]	FALSE	802.669	Unit	661.669	Unit	25	100	24	2	Positive	802.668925 -> 661.668925
	[LPE(22:6;O2)]	FALSE	558.283	Unit	417.283	Unit	25	100	24	2	Positive	558.283155 -> 417.283155
	[PE(28:1),PE(P-29:0;O)],[PE(29:0),PE(O-30:0)]	FALSE	650.512	Unit	509.512	Unit	25	100	24	2	Positive	650.512425 -> 509.512425
	[PE(44:10;O2)],[PE(44:2;O)]	FALSE	872.674	Unit	731.674	Unit	25	100	24	2	Positive	872.674435 -> 731.674435

## Sheet: FFA_M10
Compound Group	Compound Name	ISTD?	Parent Ion	MS1 Res	Product Ion	MS2 Res	Dwell	Fragmentor	Collision Energy	Cell Accelerator Voltage	Polarity	MRM
	FA(15:1)	FALSE	239.201	Unit	239.201	Unit	25	100	0	2	Negative	239.201075 -> 239.201075
	FA(14:2)	FALSE	223.17	Unit	223.17	Unit	25	100	0	2	Negative	223.169775 -> 223.169775
	FA(18:1)	FALSE	281.248	Unit	281.248	Unit	25	100	0	2	Negative	281.248075 -> 281.248075
	FA(18:2)	FALSE	279.232	Unit	279.232	Unit	25	100	0	2	Negative	279.232375 -> 279.232375
	FA(10:3)	FALSE	165.092	Unit	165.092	Unit	25	100	0	2	Negative	165.091575 -> 165.091575
	FA(15:2)	FALSE	237.185	Unit	237.185	Unit	25	100	0	2	Negative	237.185475 -> 237.185475
	FA(6:0)	FALSE	115.076	Unit	115.076	Unit	25	100	0	2	Negative	115.075875 -> 115.075875
	FA(10:2)	FALSE	167.107	Unit	167.107	Unit	25	100	0	2	Negative	167.107175 -> 167.107175
	FA(21:0)	FALSE	325.311	Unit	325.311	Unit	25	100	0	2	Negative	325.310675 -> 325.310675
	FA(20:0)	FALSE	311.295	Unit	311.295	Unit	25	100	0	2	Negative	311.294975 -> 311.294975
	FA(20:4)	FALSE	303.232	Unit	303.232	Unit	25	100	0	2	Negative	303.232375 -> 303.232375
	FA(22:7)	FALSE	325.217	Unit	325.217	Unit	25	100	0	2	Negative	325.216775 -> 325.216775
	FA(15:0)	FALSE	241.217	Unit	241.217	Unit	25	100	0	2	Negative	241.216775 -> 241.216775
	FA(14:1)	FALSE	225.185	Unit	225.185	Unit	25	100	0	2	Negative	225.185475 -> 225.185475
	FA(21:5)	FALSE	315.232	Unit	315.232	Unit	25	100	0	2	Negative	315.232375 -> 315.232375
	FA(19:0)	FALSE	297.279	Unit	297.279	Unit	25	100	0	2	Negative	297.279375 -> 297.279375
	FA(19:2)	FALSE	293.248	Unit	293.248	Unit	25	100	0	2	Negative	293.248075 -> 293.248075
	FA(22:0)	FALSE	339.326	Unit	339.326	Unit	25	100	0	2	Negative	339.326275 -> 339.326275
	FA(17:2)	FALSE	265.217	Unit	265.217	Unit	25	100	0	2	Negative	265.216775 -> 265.216775
	FA(16:7)	FALSE	241.123	Unit	241.123	Unit	25	100	0	2	Negative	241.122875 -> 241.122875
	FA(22:6)	FALSE	327.232	Unit	327.232	Unit	25	100	0	2	Negative	327.232375 -> 327.232375
	FA(8:5)	FALSE	133.029	Unit	133.029	Unit	25	100	0	2	Negative	133.028975 -> 133.028975
	FA(14:6)	FALSE	215.107	Unit	215.107	Unit	25	100	0	2	Negative	215.107175 -> 215.107175
	FA(26:4)	FALSE	387.326	Unit	387.326	Unit	25	100	0	2	Negative	387.326275 -> 387.326275
	FA(14:7)	FALSE	213.092	Unit	213.092	Unit	25	100	0	2	Negative	213.091575 -> 213.091575
	FA(16:0)	FALSE	255.232	Unit	255.232	Unit	25	100	0	2	Negative	255.232375 -> 255.232375
	FA(21:2)	FALSE	321.279	Unit	321.279	Unit	25	100	0	2	Negative	321.279375 -> 321.279375
	FA(16:1)	FALSE	253.217	Unit	253.217	Unit	25	100	0	2	Negative	253.216775 -> 253.216775
	FA(14:0)	FALSE	227.201	Unit	227.201	Unit	25	100	0	2	Negative	227.201075 -> 227.201075
	FA(12:0)	FALSE	199.17	Unit	199.17	Unit	25	100	0	2	Negative	199.169775 -> 199.169775
	FA(29:3)	FALSE	431.389	Unit	431.389	Unit	25	100	0	2	Negative	431.388875 -> 431.388875
	FA(14:4)	FALSE	219.138	Unit	219.138	Unit	25	100	0	2	Negative	219.138475 -> 219.138475
	FA(3:0)	FALSE	73.029	Unit	73.029	Unit	25	100	0	2	Negative	73.028975 -> 73.028975
