# Supplementary material for: Exposure to circadian disrupting environment and high-fat diet during pregnancy and lactation alter reproductive competence and lipid profiles of liver, mammary, plasma and milk of ICR mice
Source: PLoS One. 2025 Mar 31;20(3):e0320538. doi: 10.1371/journal.pone.0320538 (PMC11957368; doi:10.1371/journal.pone.0320538)
Supplement: S3 File — (XLSX) [file pone.0320538.s003.xlsx]

## Sheet: CON_PS_vs_LD
Liver												Mammary gland												Milk												Plasma
Reducing in PS than LD						Increasing in PS than LD						Reducing in PS than LD						Increasing in PS than LD						Reducing in PS than LD						Increasing in PS than LD						Reducing in PS than LD						Increasing in PS than LD
Lipid	FC	log2(FC)	raw.pval	-LOG10(@p)		Lipid	FC	log2(FC)	raw.pval	-LOG10(@p)		Lipid	FC	log2(FC)	raw.pval	-LOG10(@p)		Lipid	FC	log2(FC)	raw.pval	-LOG10(@p)		Lipid	FC	log2(FC)	raw.pval	-LOG10(@p)		Lipid	FC	log2(FC)	raw.pval	-LOG10(@p)		Lipid	FC	log2(FC)	raw.pval	-LOG10(@p)		Lipid	FC	log2(FC)	raw.pval	-LOG10(@p)
[TG(44:0),TG(O-45:0)]_FA14:0	0.59761	-0.74273	0.034918	1.457		[TG(51:8),TG(50:1)]_FA16:0	1.4999	0.58484	0.032616	1.4866		[TG(54:7)]_FA22:6	0.85086	-0.23301	0.029205	1.5345		[TG(54:7)]_FA18:3	1.1731	0.23037	0.02899	1.5377		DG(40:1)_C18:1	0.75708	-0.40149	0.020704	1.6839		[TG(52:4)]_FA16:0	1.1218	0.16578	0.042861	1.3679		PE(38:4)	0.55431	-0.85124	0.018661	1.7291		PG(27:0),PG(O-28:0)	1.0402	0.056867	0.020736	1.6833
[TG(50:4)]_FA18:1	0.72061	-0.47271	0.043469	1.3618		[TG(51:8),TG(50:1)]_FA18:1	1.4211	0.50701	0.0050006	2.301		[TG(56:7)]_FA22:6	0.74366	-0.42729	0.0086554	2.0627		CAR(14:1)	1.1539	0.2065	0.025684	1.5903		PS(25:0)	0.78215	-0.35448	0.04615	1.3358		[TG(50:4)]_FA14:0	1.1819	0.24111	0.035393	1.4511		PE(38:6)	0.6026	-0.73072	0.025057	1.6011		PG(28:0),PG(O-29:0)	1.0521	0.073247	0.011463	1.9407
[TG(50:9),TG(49:2)]_FA18:1	0.562	-0.83136	0.030966	1.5091		[TG(53:8),TG(52:1)]_FA16:0	1.4042	0.48973	0.011987	1.9213		PC(O-38:9),PC(36:2),PC(O-37:2),PC(P-37:1)	0.832	-0.26534	0.019676	1.7061		CE(22:3)	1.075	0.10439	0.016947	1.7709		PG(32:1),PG(O-33:1),PG(P-33:0)	0.92167	-0.11768	0.013132	1.8817		PC(40:5)	1.1859	0.24597	0.040334	1.3943		PE(38:5)	0.63738	-0.64978	0.044755	1.3492		LPG(18:0)	1.088	0.12173	0.026178	1.5821
[TG(52:4)]_FA18:0	0.57519	-0.79788	0.026953	1.5694		[TG(53:8),TG(52:1)]_FA18:0	1.3277	0.40898	0.021419	1.6692		PE(O-38:9),PE(36:2),PE(O-37:2),PE(P-37:1)	0.85682	-0.22294	0.0095548	2.0198		PC(14:0),LPC(15:0),LPC(O-16:0)	1.4911	0.57641	0.049567	1.3048														PE(40:6),PE(dO-40:0)	0.63831	-0.64768	0.017823	1.749		PS(34:4)	1.1199	0.16332	0.010286	1.9877
[TG(54:8)]_FA22:6	0.90033	-0.15147	0.02848	1.5455		CE(16:0)	1.1639	0.219	0.018757	1.7268		PG(32:1),PG(O-33:1),PG(P-33:0)	0.89906	-0.15351	0.026885	1.5705		PC(33:0),PC(O-34:0)	1.239	0.30917	0.012975	1.8869														PC(19:1),LPC(20:1),PC(O-20:1),PC(P-20:0)	0.66577	-0.58691	0.0015591	2.8071		PS(P-35:0)	1.131	0.17756	0.047007	1.3278
PC(42:7),PC(41:0),PC(O-42:0)	0.75139	-0.41237	0.035672	1.4477		DG(32:0)_C16:0	1.2944	0.3723	0.0058566	2.2324		PI(36:1),PI(O-37:1),PI(P-37:0)	0.83096	-0.26714	0.0095194	2.0214		PC(33:3),PC(O-34:3),PC(P-34:2)	1.4097	0.49534	0.041785	1.379														PS(40:6)	0.67216	-0.57311	0.03692	1.4327		PS(O-33:0)	1.1338	0.18112	0.039529	1.4031
PE(40:7),PE(39:0),PE(O-40:0)	0.85106	-0.23267	0.034133	1.4668		DG(34:0)_C18:0	1.1867	0.24694	0.0426	1.3706		SM(d16:1/24:0)	0.85235	-0.23048	0.029513	1.53		PC(39:4),PC(O-40:4),PC(P-40:3)	1.1974	0.25992	0.049478	1.3056														PE(36:4),PE(O-37:4)	0.70398	-0.50639	0.0028576	2.544		SM(d18:2/22:1)	1.1617	0.21619	0.024838	1.6049
PE(O-38:9),PE(36:2),PE(O-37:2),PE(P-37:1)	0.85764	-0.22155	0.042885	1.3677		DG(34:2)_C16:0	1.5146	0.59892	0.009243	2.0342								PC(42:4)	1.2859	0.36279	0.0015027	2.8231														PE(40:5)	0.71743	-0.47908	0.034767	1.4588		PE(O-40:9),PE(38:2),PE(P-39:1)	1.1626	0.21738	0.031399	1.5031
PG(34:3),PG(P-35:2)	0.90773	-0.13967	0.041203	1.3851		DG(34:2)_C18:2	1.4269	0.5129	0.044859	1.3482								PC(42:5)	1.2952	0.37319	0.025571	1.5923														LPC(18:1),PC(O-18:1),PC(P-18:0)	0.73088	-0.45229	0.034032	1.4681		PC(36:4),PC(O-37:4)	1.1771	0.23524	0.011596	1.9357
PS(P-37:0)	0.71238	-0.48929	0.00743	2.129		DG(O-38:9),DG(36:2)_C18:0	1.2051	0.2692	0.019726	1.705								PC(44:5)	1.3126	0.39241	0.011958	1.9223														PE(40:7),PE(39:0),PE(O-40:0)	0.74765	-0.41956	0.0307	1.5129		[TG(48:3)]_FA16:0	1.1873	0.24764	0.021319	1.6712
PS(P-37:1)	0.47478	-1.0747	0.0040369	2.3939		DG(O-38:9),DG(36:2)_C18:2	1.1852	0.24508	0.015144	1.8198								PE(30:1),PE(O-31:1),PE(P-31:0)	1.325	0.40595	0.020191	1.6948														PS(38:3)	0.75424	-0.4069	0.041281	1.3843		PE(38:7),PE(37:0),PE(O-38:0)	1.2013	0.26454	0.023524	1.6285
SM(d17:0/27:0)	0.77289	-0.37167	0.0363	1.4401		FA(19:0)	1.083	0.11504	0.04209	1.3758								PE(33:2),PE(O-34:2),PE(P-34:1)	1.3761	0.46061	0.022567	1.6465														[TG(51:9),TG(50:2)]_FA14:0	0.75711	-0.40143	0.015577	1.8075		[TG(50:9),TG(49:2)]_FA16:0	1.2063	0.27058	0.037127	1.4303
SM(d18:1/26:1(17Z))	0.83153	-0.26616	0.049695	1.3037		FA(20:0)	1.3375	0.41957	0.018479	1.7333								PE(36:8),PE(dO-38:8),PE(35:1),PE(O-36:1),PE(P-36:0)	1.2145	0.28035	0.012873	1.8903														PC(40:7),PC(39:0),PC(O-40:0)	0.77942	-0.35953	0.013898	1.857		PC(35:5),PC(O-36:5),PC(P-36:4)	1.2162	0.28237	0.047425	1.324
						FA(21:0)	1.2863	0.36323	0.016396	1.7853								PE(37:3),PE(O-38:3),PE(P-38:2)	1.331	0.41255	0.017052	1.7682														[TG(50:3)]_FA18:1	0.79686	-0.32761	0.046566	1.3319		PE(39:8),PE(O-40:8),PE(P-40:7),PE(38:1),PE(O-39:1),PE(P-39:0)	1.2191	0.28586	0.029936	1.5238
						FA(22:0)	1.2049	0.2689	0.027252	1.5646								PE(37:7),PE(P-38:6),PE(36:0),PE(O-37:0)	1.3813	0.46603	0.014068	1.8518														[TG(51:9),TG(50:2)]_FA18:1	0.80105	-0.32003	0.027712	1.5573		PE(42:8),PE(41:1),PE(O-42:1),PE(P-42:0)	1.2304	0.2991	0.027365	1.5628
						FA(22:7)	1.2402	0.31052	0.035176	1.4537								PE(39:5),PE(O-40:5),PE(P-40:4)	1.3181	0.39842	0.024236	1.6155														[TG(50:3)]_FA16:1	0.81256	-0.29945	0.02833	1.5478		PE(28:1),PE(P-29:0)	1.2356	0.3052	0.028938	1.5385
						PC(40:5)	1.2056	0.26981	0.01889	1.7238								PE(39:6),PE(O-40:6),PE(P-40:5)	1.3918	0.47692	0.023266	1.6333														PS(36:4)	0.87981	-0.18473	0.038214	1.4178		PE(30:1),PE(O-31:1),PE(P-31:0)	1.236	0.30573	0.026794	1.572
						PC(42:3)	1.1259	0.17112	0.0078111	2.1073								PE(41:6),PE(O-42:6)	1.279	0.35506	0.037436	1.4267																				LPE(O-20:4)	1.2418	0.3124	0.015831	1.8005
						PE(40:5)	1.2328	0.30193	0.037307	1.4282								PE(42:10),PE(41:3),PE(P-42:2)	1.3455	0.42816	0.040815	1.3892																				[TG(52:10),TG(51:3)]_FA16:0	1.2447	0.31581	0.032339	1.4903
						PG(27:1),PG(P-28:0)	1.0463	0.065358	0.014653	1.8341								PE(42:5)	1.5693	0.65016	0.023556	1.6279																				PE(34:4)	1.2487	0.3204	0.0084508	2.0731
						PS(38:3)	1.2164	0.28267	0.010058	1.9975								PE(42:8),PE(41:1),PE(O-42:1),PE(P-42:0)	1.3127	0.39258	0.041386	1.3831																				PE(32:2),PE(O-33:2),PE(P-33:1)	1.2557	0.32853	0.049524	1.3052
						PS(38:6)	1.155	0.20786	0.035586	1.4487								PE(44:4)	1.3599	0.44355	0.026919	1.5699																				PE(39:4),PE(O-40:4),PE(P-40:3)	1.2563	0.3292	0.046816	1.3296
																		PS(40:4)	1.1907	0.25181	0.020814	1.6816																				PE(33:1),PE(O-34:1),PE(P-34:0)	1.2573	0.33033	0.049848	1.3024
																		SM(d16:1/20:1)	1.2049	0.2689	0.049962	1.3014																				PE28:0,PE(O-29:0)	1.2603	0.33382	0.011301	1.9469
																		SM(d18:2/21:0)	1.2045	0.26845	0.039185	1.4069																				PE(42:4)	1.2614	0.335	0.029754	1.5265
																		SM(d18:2/22:1)	1.1512	0.20308	0.047237	1.3257																				PE(39:6),PE(O-40:6),PE(P-40:5)	1.2631	0.33692	0.014234	1.8467
																																										PE(41:5),PE(P-42:4)	1.2638	0.33776	0.048195	1.317
																																										[TG(56:6)]_FA18:2	1.2641	0.33806	0.032873	1.4832
																																										PE(33:0),PE(O-34:0)	1.2722	0.34729	0.016382	1.7856
																																										PE(42:11),PE(41:4),PE(O-42:4)	1.2742	0.34964	0.034105	1.4672
																																										PE(32:0),PE(O-33:0)	1.2849	0.36162	0.0085224	2.0694
																																										PE(37:6),PE(O-38:6),PE(P-38:5)	1.2931	0.37088	0.045746	1.3396
																																										[TG(57:10),TG(56:3)]_FA18:0	1.2995	0.37799	0.0047497	2.3233
																																										PE(37:5),PE(O-38:5),PE(P-38:4)	1.307	0.38627	0.0021395	2.6697
																																										[TG(52:8),TG(51:1)]_FA18:0	1.3101	0.38965	0.0083978	2.0758
																																										[TG(57:12),TG(56:5)]_FA16:0	1.326	0.40703	0.034697	1.4597
																																										[TG(50:8),TG(49:1)]_FA18:1	1.3337	0.41547	0.046158	1.3358
																																										[TG(52:9),TG(51:2)]_FA18:2	1.3361	0.41808	0.026845	1.5711
																																										[TG(49:3)]_FA16:1	1.3389	0.4211	0.020105	1.6967
																																										[TG(53:8),TG(52:1)]_FA16:1	1.339	0.42112	0.023387	1.631
																																										[TG(54:7)]_FA16:1	1.3402	0.42242	0.049603	1.3045
																																										[TG(57:9),TG(56:2)]_FA18:1	1.3461	0.42883	0.0028311	2.5481
																																										[TG(56:7)]_FA18:1	1.3656	0.44952	0.039864	1.3994
																																										PE(37:3),PE(O-38:3),PE(P-38:2)	1.366	0.44991	0.0040328	2.3944
																																										PE(39:5),PE(O-40:5),PE(P-40:4)	1.3716	0.4559	0.0046422	2.3333
																																										[TG(55:7)]_FA18:1	1.3767	0.46118	0.013829	1.8592
																																										[TG(52:10),TG(51:3)]_FA16:1	1.3789	0.4635	0.026834	1.5713
																																										[TG(57:10),TG(56:3)]_FA18:2	1.3928	0.47798	0.017031	1.7688
																																										[TG(44:4)]_FA18:1	1.3961	0.48142	0.032484	1.4883
																																										PE(40:10),PE(39:3),PE(O-40:3),PE(P-40:2)	1.4053	0.49088	0.0019805	2.7032

## Sheet: HF_PS_vs_LD
Liver												Mammary gland												Milk												Plasma
Reducing in PS than LD						Increasing in PS than LD						Reducing in PS than LD						Increasing in PS than LD						Reducing in PS than LD						Increasing in PS than LD						Reducing in PS than LD						Increasing in PS than LD
Lipid	FC	log2(FC)	raw.pval	-LOG10(@p)		Lipid	FC	log2(FC)	raw.pval	-LOG10(@p)		Lipid	FC	log2(FC)	raw.pval	-LOG10(@p)		Lipid	FC	log2(FC)	raw.pval	-LOG10(@p)		Lipid	FC	log2(FC)	raw.pval	-LOG10(@p)		Lipid	FC	log2(FC)	raw.pval	-LOG10(@p)		Lipid	FC	log2(FC)	raw.pval	-LOG10(@p)		Lipid	FC	log2(FC)	raw.pval	-LOG10(@p)
[TG(50:4)]_FA18:2	0.73929	-0.43578	0.031881	1.4965		DG(32:1)_C16:1	1.1399	0.1889	0.039511	1.4033		CE(19:0)	0.87214	-0.19737	0.044378	1.3528		[TG(52:6)]_FA20:4	1.1592	0.21312	0.0085458	2.0682		DG(30:2)_C16:0	0.57921	-0.78784	0.047136	1.3266		[TG(50:4)]_FA20:4	1.186	0.24612	0.047033	1.3276		PE(38:4)	0.75383	-0.40768	0.032331	1.4904		PG(30:1),PG(O-31:1),PG(P-31:0)	1.0344	0.04879	0.03533	1.4519
[TG(56:7),TG(55:0)]_FA16:0	0.76378	-0.38877	0.03148	1.502		PS(P-39:1)	1.1555	0.20851	0.004407	2.3559		CE(22:5)	0.92577	-0.11128	0.047463	1.3236		[TG(58:10)]_FA22:6	1.1385	0.18711	0.028828	1.5402		LPS(O-18:0)	0.78177	-0.35519	0.023919	1.6213		[TG(46:2)]_FA16:1	1.1949	0.25688	0.047084	1.3271		PI(37:4),PI(O-38:4),PI(P-38:3)	0.78491	-0.3494	0.0090497	2.0434		PG(27:1),PG(P-28:0)	1.0423	0.059772	0.006612	2.1797
[TG(56:6)]_FA18:2	0.77271	-0.372	0.041336	1.3837		[TG(58:8)]_FA22:5	1.1974	0.25995	0.038324	1.4165		Cer(d18:0/16:0)	0.82812	-0.27209	0.024387	1.6128		Cer(d18:1/24:0)	1.2947	0.37266	0.0073094	2.1361								DG(42:8),DG(41:1)_C16:0	1.2331	0.30226	0.026014	1.5848		PI(40:3)	0.82962	-0.26948	0.048478	1.3145		PG(26:0)	1.0438	0.061782	0.01788	1.7476
CAR(20:4)	0.79931	-0.32317	0.00065249	3.1854								Cer(d18:0/17:0)	0.77172	-0.37384	0.016883	1.7725		Cer(d18:1/24:1(15Z))	1.2983	0.37658	0.00070429	3.1523								PC(39:7),PC(P-40:6),PC(38:0),PC(O-39:0)	1.2653	0.33953	0.037236	1.429		PI(38:5)	0.88313	-0.17931	0.020291	1.6927		PG(32:2),PG(O-33:2),PG(P-33:1)	1.0438	0.061809	0.027174	1.5658
CAR(14:2)_QUAL	0.81101	-0.3022	0.023413	1.6305								Cer(d18:1/14:0)	0.7866	-0.3463	0.0084304	2.0742		DG(28:1)_C18:1	1.2882	0.36531	0.020488	1.6885								[TG(48:5)]_FA20:4	1.2733	0.34854	0.041941	1.3774		PI(40:6)	0.90369	-0.14611	0.030448	1.5164		PE(40:9),PE(39:2),PE(O-40:2),PE(P-40:1)	1.1029	0.14127	0.016627	1.7792
CAR(22:5)	0.8207	-0.28507	0.014445	1.8403								Cer(d18:2/22:0)	0.83322	-0.26323	0.046469	1.3328		PE(34:2),PE(O-35:2),PE(P-35:1)	1.1026	0.14092	0.015621	1.8063								LPC(18:1),PC(O-18:1),PC(P-18:0)	1.4214	0.50729	0.046955	1.3283		PS(38:3)	0.90466	-0.14455	0.03665	1.4359		CAR(5:1)	1.1199	0.16337	0.039486	1.4036
CAR(18:0)	0.84272	-0.24687	0.009296	2.0317								FA(10:2)	0.81609	-0.2932	0.012068	1.9184		PI(36:1),PI(O-37:1),PI(P-37:0)	1.1724	0.22946	0.0083505	2.0783								LPE(18:2),LPE(P-19:1)	1.653	0.72508	0.038753	1.4117		PG(34:3),PG(P-35:2)	0.90468	-0.14452	0.0095347	2.0207		PE(42:10),PE(41:3),PE(P-42:2)	1.1369	0.1851	0.043601	1.3605
PS(P-37:1)	0.85348	-0.22856	0.027391	1.5624								FA(8:5)	0.79724	-0.32692	0.0094609	2.0241		PS(P-37:0)	1.14	0.18903	0.047119	1.3268														LPS(14:1)	0.9166	-0.12564	0.046112	1.3362		CAR(20:4)	1.161	0.2154	0.038217	1.4177
												LPC(15:1),LPC(O-16:1),LPC(P-16:0)	0.59721	-0.74368	0.0034759	2.4589																				[TG(56:9)]_FA22:6	0.93602	-0.095392	0.02714	1.5664		PE(38:9),PE(dO-40:9),PE(37:2),PE(O-38:2),PE(P-38:1)	1.1707	0.2274	0.036277	1.4404
												LPC(16:1),LPC(P-17:0)	0.81183	-0.30074	0.027566	1.5596																				PG(27:0),PG(O-28:0)	0.94731	-0.078092	0.013832	1.8591
												LPC(17:1),LPC(O-18:1),LPC(P-18:0)	0.62602	-0.67572	0.009523	2.0212
												LPC(18:3)	0.73077	-0.4525	0.045338	1.3435
												LPC(20:2),PC(O-20:2)	0.80112	-0.31991	0.0087497	2.058
												LPC(20:5)	0.65657	-0.60698	0.0054866	2.2607
												LPC(22:2)	0.59653	-0.74534	0.0033821	2.4708
												LPC(22:4)	0.6379	-0.64861	0.020129	1.6962
												LPC(22:5)	0.74009	-0.43423	0.037183	1.4297
												LPC(22:6)	0.75659	-0.40242	0.036242	1.4408
												LPC(6:0)	0.53138	-0.91218	0.024878	1.6042
												LPE(16:1)	0.71751	-0.47894	0.017272	1.7627
												LPE(17:1),LPE(O-18:1),LPE(P-18:0)	0.74557	-0.42358	0.0030974	2.509
												LPE(20:4)	0.818	-0.28984	0.041505	1.3819
												LPE(22:5)	0.72601	-0.46194	0.012186	1.9141
												LPE(22:6)	0.74542	-0.42388	0.016802	1.7746
												LPE(O-20:4)	0.61116	-0.71039	0.020758	1.6828
												LPI(19:0),LPI(O-20:0)	0.69589	-0.52307	0.033175	1.4792
												LPI(21:0)	0.66442	-0.58983	0.015538	1.8086
												PC(14:0),LPC(15:0),LPC(O-16:0)	0.51692	-0.95199	0.0044364	2.353
												PC(16:0),PC(O-17:0),LPC(O-18:0)	0.68861	-0.53824	0.0024513	2.6106
												PC(18:0),LPC(19:0),PC(O-19:0),LPC(O-20:0)	0.62857	-0.66985	0.02549	1.5936
												PC(18:1),LPC(19:1),PC(O-19:1),LPC(P-20:0)	0.6144	-0.70275	0.011151	1.9527
												PC(19:0),LPC(20:0),PC(O-20:0)	0.65393	-0.6128	0.0028323	2.5479
												PC(19:1),LPC(20:1),PC(O-20:1),PC(P-20:0)	0.74073	-0.43299	0.022218	1.6533
												PC(20:1),PC(O-21:1)	0.5588	-0.83959	0.020882	1.6802
												PC(21:1),LPC(22:1)	0.57007	-0.81078	0.0047992	2.3188
												PC(27:1),PC(P-28:0)	0.67717	-0.5624	0.039813	1.4
												PC(29:2),PC(P-30:1)	0.68994	-0.53545	0.030603	1.5142
												PC(31:2),PC(O-32:2),PC(P-32:1)	0.66461	-0.58943	0.013917	1.8565
												PC(31:3),PC(O-32:3)	0.66569	-0.58707	0.024734	1.6067
												PC(31:4)	0.57413	-0.80055	0.0024208	2.616
												PC(33:3),PC(O-34:3),PC(P-34:2)	0.77867	-0.36091	0.030077	1.5218
												PC(33:4),PC(O-34:4),PC(O-34:4),PC(P-34:3)	0.50199	-0.99426	0.0098577	2.0062
												PC(33:5),PC(P-34:4)	0.4753	-1.0731	0.011398	1.9432
												PC(34:4),PC(O-35:4)	0.54327	-0.88025	0.014591	1.8359
												PC(34:5)	0.53086	-0.9136	0.0085143	2.0699
												PC(41:5),PC(P-42:4)	0.76534	-0.38583	0.046395	1.3335
												PC(42:1)	0.76398	-0.38839	0.020858	1.6807
												PC(42:11),PC(41:4),PC(O-42:4)	0.70481	-0.50469	0.013663	1.8644
												PC(42:4)	0.73306	-0.44801	0.015448	1.8111
												PC(42:9),PC(41:2),PC(O-42:2),PC(P-42:1)	0.7564	-0.40277	0.038034	1.4198
												PC(43:2)	0.6236	-0.6813	0.0081675	2.0879
												PC(43:6)	0.65163	-0.61788	0.019219	1.7163
												PC(44:0)	0.62329	-0.68202	0.01512	1.8205
												PC(44:1)	0.64431	-0.63417	0.0038689	2.4124
												PC(44:4)	0.68105	-0.55416	0.02616	1.5824
												PC(44:5)	0.70209	-0.51028	0.0048059	2.3182
												PC(44:6)	0.60403	-0.72732	0.0063781	2.1953
												PC(44:7),PC(43:0)	0.66197	-0.59517	0.011763	1.9295
												PC(44:8),PC(43:1)	0.66088	-0.59755	0.008171	2.0877
												PC(48:0)	0.59973	-0.73761	0.0089267	2.0493
												PC(56:8)	0.59113	-0.75845	0.011852	1.9262
												PE(31:2),PE(P-32:1)	0.71502	-0.48394	0.0020885	2.6802
												PE(31:3)	0.72095	-0.47203	0.0023749	2.6244
												PE(33:0),PE(O-34:0)	0.73406	-0.44603	0.026618	1.5748
												PE(33:1),PE(O-34:1),PE(P-34:0)	0.7227	-0.46853	0.0051881	2.285
												PE(33:2),PE(O-34:2),PE(P-34:1)	0.73285	-0.44841	0.017289	1.7622
												PE(33:3),PE(O-34:3),PE(P-34:2)	0.76324	-0.38978	0.0019527	2.7094
												PE(34:4)	0.54334	-0.88007	0.012942	1.888
												PE(34:5)	0.60996	-0.71321	0.037904	1.4213
												PE(35:4),PE(O-36:4),PE(P-36:3)	0.81424	-0.29648	0.022661	1.6447
												PE(36:6)	0.70592	-0.50243	0.0096728	2.0144
												PE(37:3),PE(O-38:3),PE(P-38:2)	0.70074	-0.51306	9.6364e-05	4.0161
												PE(39:4),PE(O-40:4),PE(P-40:3)	0.77952	-0.35935	0.0057718	2.2387
												PE(39:6),PE(O-40:6),PE(P-40:5)	0.69461	-0.52573	0.0023898	2.6216
												PE(40:10),PE(39:3),PE(O-40:3),PE(P-40:2)	0.75088	-0.41334	0.014459	1.8399
												PE(40:9),PE(39:2),PE(O-40:2),PE(P-40:1)	0.68591	-0.54391	0.00079206	3.1012
												PE(41:5),PE(P-42:4)	0.68704	-0.54154	0.013969	1.8548
												PE(41:6),PE(O-42:6)	0.6875	-0.54056	0.0065376	2.1846
												PE(42:10),PE(41:3),PE(P-42:2)	0.78846	-0.34289	0.030376	1.5175
												PE(42:4)	0.75665	-0.40231	0.0040912	2.3881
												PE(42:5)	0.70213	-0.51019	0.0090925	2.0413
												PE(42:6)	0.72814	-0.45771	0.0081197	2.0905
												PE(42:7),PE(41:0),PE(O-42:0)	0.76884	-0.37925	0.022706	1.6439
												PE(42:8),PE(41:1),PE(O-42:1),PE(P-42:0)	0.77515	-0.36746	0.0067919	2.168
												PE(42:9),PE(41:2),PE(O-42:2),PE(P-42:1)	0.74966	-0.4157	0.011239	1.9493
												PE(44:4)	0.67076	-0.57614	0.00046093	3.3364
												PE(44:5)	0.65854	-0.60266	0.0026185	2.582
												PI(31:1),PI(O-32:1),PI(P-32:0)	0.72251	-0.46891	0.041963	1.3771
												PI(36:5)	0.71844	-0.47706	0.03354	1.4744
												PI(36:8),PI(35:1),PI(O-36:1),PI(P-36:0)	0.75161	-0.41195	0.036828	1.4338
												PI(37:3),PI(O-38:3),PI(P-38:2)	0.72198	-0.46997	0.032419	1.4892
												PI(38:6)	0.73008	-0.45387	0.0328	1.4841
												PI(39:6),PI(O-40:6),PI(P-40:5)	0.71513	-0.48372	0.049215	1.3079
												PI(39:8),PI(38:1),PI(O-39:1),PI(P-39:0)	0.77168	-0.37392	0.044962	1.3472
												PI(40:3)	0.67528	-0.56645	0.017977	1.7453
												PI(40:6)	0.74016	-0.43408	0.03166	1.4995
												PS(34:4)	0.68194	-0.55229	0.029716	1.527
												SM(d16:0/14:0)	0.63941	-0.64518	0.029246	1.5339
												SM(d16:0/25:0)	0.85587	-0.22453	0.047523	1.3231
												SM(d16:1/18:1)	0.737	-0.44027	0.021529	1.667
												SM(d17:0/27:0)	0.84399	-0.24471	0.042072	1.376
												SM(d18:0/15:0)	0.65448	-0.61159	0.0081517	2.0888
												SM(d18:0/17:0)	0.78355	-0.3519	0.025697	1.5901
												SM(d18:0/26:1(17Z))	0.797	-0.32735	0.0010151	2.9935
												SM(d18:1/12:0)	0.56181	-0.83185	0.032034	1.4944
												SM(d18:1/17:0)	0.70954	-0.49504	0.019558	1.7087
												SM(d18:1/19:0)	0.77031	-0.37649	0.0049053	2.3093
												SM(d18:1/25:0)	0.77517	-0.36742	0.0037461	2.4264
												SM(d18:1/26:1(17Z))	0.73101	-0.45203	0.0003832	3.4166
												SM(d18:2/15:0)	0.56646	-0.81995	0.0027651	2.5583
												SM(d18:2/18:1)	0.57976	-0.78647	0.0059219	2.2275
												SM(d18:2/20:1)	0.59749	-0.74302	0.021026	1.6772
